# Supplementary material for: Muscle AMP deaminase activity was lower in Neandertals than in modern humans
Source: Nat Commun. 2025 Jul 10;16:6371. doi: 10.1038/s41467-025-61605-4 (PMC12246493; doi:10.1038/s41467-025-61605-4)
Supplement: Supplementary file 4 — Source Data [file 41467_2025_61605_MOESM4_ESM.xlsx]

## Sheet: Fig_1d
Fig. 1d | RNA expression of AMPD1.
Tissue	nTPM
Skeletal muscle	559.2
Gastrointestinal tract	16.4
Proximal digestive tract	5.8
Male tissues	3.5
Female tissues	3
Bone marrow & lymphoid tissues	2.9
Respiratory system	0.7
Kidney & urinary bladder	0.5
Endocrine tissues	0.3
Liver & gallbladder	0.2
Heart & smooth muscle	0.1
Pancreas	0.1
Connective & soft tissue	0.1
Brain	0
Eye	0
Skin	0

## Sheet: Fig_2c
Fig. 2c | Sequence conservation.
Calculated with ConSurf.
POS: The position of the amino acid in the sequence.
SEQ: The amino acid one letter.
SCORE: The normalized conservation scores.
COLOR: The color scale representing the conservation scores (9 - conserved, 1 - variable).
CONFIDENCE INTERVAL: When using the bayesian method for calculating rates, a confidence interval is assigned to each of the inferred evolutionary conservation scores, next to it are the colors of the lower and upper bounds of the confidence interval
F/S: functional (f) or structural (s) residue (f - highly conserved and exposed, s - highly conserved and burried).
POS	SEQ	SCORE	COLOR	CONFIDENCE INTERVAL	F/S
1	M	4.049	1	1.915, 4.053 3,1
2	P	4.049	1	1.915, 4.053 3,1
3	L	4.051	1	1.915, 4.053 3,1
4	F	4.032	1	1.915, 4.053 3,1
5	K	4.045	1	1.915, 4.053 3,1
6	L	4.007	1	1.915, 4.053 3,1
7	P	4.007	1	1.915, 4.053 3,1
8	A	4.051	1	1.915, 4.053 3,1
9	E	4.018	1	1.915, 4.053 3,1
10	E	4.05	1	1.915, 4.053 3,1
11	K	3.728	1	1.915, 4.053 3,1
12	Q	4.053	1	1.915, 4.053 3,1
13	I	0.516	4	0.223, 0.754 5,4
14	D	-0.125	6	-0.304, -0.094 7,6
15	D	0.552	4	0.223, 0.754 5,4
16	A	1.905	3	1.192, 1.915 4,3
17	M	0.501	4	0.223, 0.754 5,4
18	R	-0.409	7	-0.551, -0.304 8,7
19	N	0.127	5	-0.094, 0.223 6,5
20	F	1.076	4	0.450, 1.192 5,4
21	A	-0.744	9	-0.752, -0.745 9,9	s
22	E	-0.585	9	-0.673, -0.551 9,8	f
23	K	0.494	4	0.223, 0.754 5,4
24	V	-0.441	8	-0.551, -0.383 8,7
25	F	-0.678	9	-0.735, -0.650 9,9	s
26	A	-0.685	9	-0.728, -0.673 9,9	f
27	S	-0.585	9	-0.650, -0.551 9,8	f
28	E	-0.019	5	-0.210, 0.046 6,5
29	V	-0.3	7	-0.449, -0.210 8,6
30	K	-0.041	5	-0.304, 0.046 7,5
31	D	0.354	5	0.046, 0.450 5,5
32	E	-0.265	7	-0.449, -0.210 8,6
33	G	0.974	4	0.450, 1.192 5,4
34	G	1.785	3	1.192, 1.915 4,3
35	R	-0.245	6	-0.383, -0.210 7,6
36	Q	0.47	4	0.046, 0.754 5,4
37	E	-0.138	6	-0.304, -0.094 7,6
38	I	0.537	4	0.223, 0.754 5,4
39	S	-0.56	8	-0.650, -0.505 9,8
40	P	0.175	5	-0.094, 0.223 6,5
41	F	-0.623	9	-0.706, -0.590 9,9	s
42	D	-0.498	8	-0.590, -0.449 9,8	f
43	V	-0.431	8	-0.551, -0.383 8,7
44	D	0.802	4	0.450, 0.754 5,4
45	E	0.87	4	0.450, 1.192 5,4
46	I	0.288	5	0.046, 0.450 5,5
47	C	-0.607	9	-0.691, -0.551 9,8	s
48	P	-0.738	9	-0.752, -0.735 9,9	f
49	I	-0.715	9	-0.745, -0.706 9,9	s
50	S	0.255	5	-0.094, 0.450 6,5
51	H	0.832	4	0.450, 1.192 5,4
52	H	1.767	3	1.192, 1.915 4,3
53	E	-0.31	7	-0.449, -0.210 8,6
54	M	0.587	4	0.223, 0.754 5,4
55	Q	0.682	4	0.223, 0.754 5,4
56	A	1.917	3	1.192, 1.915 4,3
57	H	-0.184	6	-0.383, -0.094 7,6
58	I	0.512	4	0.223, 0.754 5,4
59	F	0.632	4	0.223, 0.754 5,4
60	H	2.164	3	1.192, 1.915 4,3
61	L	1.867	3	1.192, 1.915 4,3
62	E	0.203	5	-0.094, 0.223 6,5
63	T	3.762	1	1.915, 4.053 3,1
64	L	1.215	4	0.754, 1.192 4,4
65	S	0.694	4	0.223, 0.754 5,4
66	T	0.712	4	0.223, 0.754 5,4
67	S	1.096	4	0.450, 1.192 5,4
68	T	1.914	3	1.192, 1.915 4,3
69	E	1.177	4	0.754, 1.192 4,4
70	A	0.747	4	0.223, 0.754 5,4
71	R	0.074	5	-0.210, 0.223 6,5
72	R	0.283	5	-0.094, 0.450 6,5
73	K	-0.199	6	-0.383, -0.094 7,6
74	K	0.382	5	0.046, 0.450 5,5
75	R	0.665	4	0.223, 0.754 5,4
76	F	1.889	3	1.192, 1.915 4,3
77	Q	1.802	3	1.192, 1.915 4,3
78	G	0.83	4	0.450, 1.192 5,4
79	R	1.882	3	1.192, 1.915 4,3
80	K	0.724	4	0.223, 0.754 5,4
81	T	0.436	5	0.046, 0.450 5,5
82	V	1.839	3	1.192, 1.915 4,3
83	N	1.224	4	0.754, 1.192 4,4
84	L	1.615	3	0.754, 1.915 4,3
85	S	0.697	4	0.223, 0.754 5,4
86	I	3.676	1	1.915, 4.053 3,1
87	P	0.743	4	0.223, 0.754 5,4
88	L	3.852	1	1.915, 4.053 3,1
89	S	4.024	1	1.915, 4.053 3,1
90	E	1.888	3	1.192, 1.915 4,3
91	T	3.476	1	1.192, 4.053 4,1
92	S	1.862	3	1.192, 1.915 4,3
93	S	1.827	3	1.192, 1.915 4,3
94	T	1.226	4	0.754, 1.192 4,4
95	K	3.041	2	1.192, 4.053 4,1
96	L	3.164	1	1.192, 4.053 4,1
97	S	1.563	3	0.754, 1.915 4,3
98	H	1.966	3	1.192, 1.915 4,3
99	I	2.936	2	1.192, 4.053 4,1
100	D	2.58	2	1.192, 4.053 4,1
101	E	0.944	4	0.450, 1.192 5,4
102	Y	4.05	1	1.915, 4.053 3,1
103	I	1.036	4	0.450, 1.192 5,4
104	S	0.365	5	0.046, 0.450 5,5
105	S	0.751	4	0.223, 0.754 5,4
106	S	1.188	4	0.754, 1.192 4,4
107	P	-0.01	5	-0.304, 0.046 7,5
108	T	1.872	3	1.192, 1.915 4,3
109	Y	0.51	4	0.046, 0.754 5,4
110	Q	1.431	3	0.754, 1.915 4,3
111	T	0.895	4	0.450, 1.192 5,4
112	V	-0.524	8	-0.623, -0.449 9,8
113	P	-0.689	9	-0.735, -0.673 9,9	f
114	D	0.452	4	0.046, 0.450 5,5
115	F	-0.507	8	-0.623, -0.449 9,8
116	Q	-0.743	9	-0.752, -0.741 9,9	f
117	R	-0.634	9	-0.691, -0.590 9,9	f
118	V	-0.654	9	-0.706, -0.623 9,9	s
119	Q	-0.063	5	-0.304, 0.046 7,5
120	I	-0.528	8	-0.623, -0.505 9,8
121	T	0	5	-0.210, 0.046 6,5
122	G	-0.566	8	-0.673, -0.505 9,8
123	D	-0.708	9	-0.741, -0.691 9,9	f
124	Y	-0.255	7	-0.449, -0.094 8,6
125	A	-0.41	7	-0.551, -0.383 8,7
126	S	-0.217	6	-0.383, -0.094 7,6
127	G	-0.624	9	-0.706, -0.590 9,9	f
128	V	-0.505	8	-0.590, -0.449 9,8
129	T	-0.401	7	-0.505, -0.304 8,7
130	V	-0.165	6	-0.383, -0.094 7,6
131	E	-0.287	7	-0.449, -0.210 8,6
132	D	-0.708	9	-0.741, -0.691 9,9	f
133	F	-0.563	8	-0.673, -0.505 9,8
134	E	-0.503	8	-0.623, -0.449 9,8	f
135	I	1.355	3	0.754, 1.915 4,3
136	V	-0.114	6	-0.304, -0.094 7,6
137	C	-0.221	6	-0.383, -0.094 7,6
138	K	0.775	4	0.450, 0.754 5,4
139	G	-0.407	7	-0.551, -0.304 8,7
140	L	0.214	5	-0.094, 0.450 6,5
141	Y	0.462	4	0.046, 0.754 5,4
142	R	0.134	5	-0.094, 0.223 6,5
143	A	-0.715	9	-0.745, -0.706 9,9	s
144	L	-0.302	7	-0.449, -0.210 8,6
145	C	1.57	3	0.754, 1.915 4,3
146	I	-0.744	9	-0.752, -0.745 9,9	s
147	R	-0.742	9	-0.752, -0.741 9,9	f
148	E	-0.702	9	-0.741, -0.691 9,9	f
149	K	-0.577	8	-0.673, -0.551 9,8	f
150	Y	-0.331	7	-0.505, -0.210 8,6
151	M	-0.591	9	-0.673, -0.551 9,8	s
152	Q	0.462	4	0.046, 0.754 5,4
153	K	0.616	4	0.223, 0.754 5,4
154	S	-0.405	7	-0.505, -0.304 8,7
155	F	1.917	3	1.192, 1.915 4,3
156	Q	-0.604	9	-0.673, -0.551 9,8	f
157	R	-0.196	6	-0.383, -0.094 7,6
158	F	0.024	5	-0.210, 0.223 6,5
159	P	-0.222	6	-0.383, -0.094 7,6
160	K	0.926	4	0.450, 1.192 5,4
161	T	-0.379	7	-0.505, -0.304 8,7
162	P	0.593	4	0.223, 0.754 5,4
163	S	-0.274	7	-0.449, -0.210 8,6
164	K	0.841	4	0.450, 1.192 5,4
165	Y	0.846	4	0.450, 1.192 5,4
166	L	-0.417	8	-0.551, -0.304 8,7
167	R	0.042	5	-0.210, 0.223 6,5
168	N	2.738	2	1.192, 4.053 4,1
169	I	0.28	5	0.046, 0.450 5,5
170	D	0.208	5	-0.094, 0.223 6,5
171	G	0.433	5	0.046, 0.450 5,5
172	E	1.122	4	0.450, 1.192 5,4
173	A	1.67	3	0.754, 1.915 4,3
174	W	0.174	5	-0.210, 0.450 6,5
175	V	1.489	3	0.754, 1.915 4,3
176	A	1.722	3	0.754, 1.915 4,3
177	N	0.566	4	0.223, 0.754 5,4
178	E	0.576	4	0.223, 0.754 5,4
179	S	0.865	4	0.450, 1.192 5,4
180	F	0.696	4	0.223, 0.754 5,4
181	Y	1.027	4	0.450, 1.192 5,4
182	P	-0.638	9	-0.706, -0.590 9,9	f
183	V	0.178	5	-0.094, 0.223 6,5
184	F	-0.13	6	-0.304, 0.046 7,5
185	T	0.173	5	-0.094, 0.223 6,5
186	P	1.746	3	1.192, 1.915 4,3
187	P	0.829	4	0.450, 1.192 5,4
188	V	1.259	4	0.754, 1.192 4,4
189	K	0.904	4	0.450, 1.192 5,4
190	K	3.909	1	1.915, 4.053 3,1
191	G	0.607	4	0.223, 0.754 5,4
192	E	0.154	5	-0.094, 0.223 6,5
193	D	-0.599	9	-0.673, -0.551 9,8	f
194	P	-0.489	8	-0.623, -0.449 9,8	f
195	F	-0.03	5	-0.304, 0.046 7,5
196	R	0.717	4	0.223, 0.754 5,4
197	T	1.405	3	0.754, 1.915 4,3
198	D	0.442	5	0.046, 0.450 5,5
199	N	1.878	3	1.192, 1.915 4,3
200	L	-0.263	7	-0.449, -0.210 8,6
201	P	0.082	5	-0.210, 0.223 6,5
202	E	0.735	4	0.223, 0.754 5,4
203	N	0.403	5	0.046, 0.450 5,5
204	L	-0.064	5	-0.304, 0.046 7,5
205	G	0.057	5	-0.210, 0.223 6,5
206	Y	-0.185	6	-0.383, -0.094 7,6
207	H	0.739	4	0.223, 0.754 5,4
208	L	0.429	5	0.046, 0.450 5,5
209	K	1.317	4	0.754, 1.192 4,4
210	M	-0.218	6	-0.383, -0.094 7,6
211	K	0.111	5	-0.094, 0.223 6,5
212	D	0.68	4	0.223, 0.754 5,4
213	G	-0.682	9	-0.735, -0.650 9,9	f
214	V	0.166	5	-0.094, 0.223 6,5
215	V	0.362	5	0.046, 0.450 5,5
216	Y	1.329	4	0.754, 1.915 4,3
217	V	0.19	5	-0.094, 0.223 6,5
218	Y	-0.301	7	-0.505, -0.210 8,6
219	P	1.034	4	0.450, 1.192 5,4
220	N	0.588	4	0.223, 0.754 5,4
221	E	1.237	4	0.754, 1.192 4,4
222	A	0.619	4	0.223, 0.754 5,4
223	A	-0.161	6	-0.304, -0.094 7,6
224	V	0.097	5	-0.094, 0.223 6,5
225	S	1.115	4	0.754, 1.192 4,4
226	K	0.399	5	0.046, 0.450 5,5
227	D	1.113	4	0.754, 1.192 4,4
228	E	1.009	4	0.450, 1.192 5,4
229	P	-0.328	7	-0.505, -0.210 8,6
230	K	0.656	4	0.223, 0.754 5,4
231	P	0.605	4	0.223, 0.754 5,4
232	L	0.248	5	-0.094, 0.450 6,5
233	P	-0.264	7	-0.449, -0.210 8,6
234	Y	0.99	4	0.450, 1.192 5,4
235	P	0.209	5	-0.094, 0.450 6,5
236	N	0.316	5	0.046, 0.450 5,5
237	L	0.674	4	0.223, 0.754 5,4
238	D	1.778	3	1.192, 1.915 4,3
239	T	0.64	4	0.223, 0.754 5,4
240	F	-0.737	9	-0.752, -0.735 9,9	s
241	L	0.182	5	-0.094, 0.223 6,5
242	D	-0.314	7	-0.449, -0.210 8,6
243	D	-0.708	9	-0.741, -0.691 9,9	f
244	M	-0.475	8	-0.590, -0.449 9,8
245	N	-0.661	9	-0.706, -0.623 9,9	f
246	F	-0.17	6	-0.383, -0.094 7,6
247	L	-0.503	8	-0.623, -0.449 9,8
248	L	-0.514	8	-0.623, -0.449 9,8
249	A	-0.358	7	-0.505, -0.304 8,7
250	L	-0.594	9	-0.673, -0.551 9,8	s
251	I	-0.536	8	-0.623, -0.505 9,8
252	A	-0.533	8	-0.623, -0.505 9,8	f
253	Q	-0.112	6	-0.304, 0.046 7,5
254	G	-0.624	9	-0.706, -0.590 9,9	f
255	P	-0.739	9	-0.752, -0.735 9,9	f
256	V	-0.251	7	-0.383, -0.210 7,6
257	K	-0.701	9	-0.741, -0.673 9,9	f
258	T	-0.663	9	-0.706, -0.623 9,9	f
259	Y	-0.677	9	-0.735, -0.650 9,9	f
260	T	0.861	4	0.450, 1.192 5,4
261	H	-0.743	9	-0.752, -0.741 9,9	f
262	R	-0.637	9	-0.706, -0.590 9,9	f
263	R	-0.743	9	-0.752, -0.741 9,9	s
264	L	-0.737	9	-0.752, -0.735 9,9	s
265	K	-0.291	7	-0.449, -0.210 8,6
266	F	-0.737	9	-0.752, -0.735 9,9	s
267	L	-0.359	7	-0.505, -0.304 8,7
268	S	0.549	4	0.223, 0.754 5,4
269	S	-0.618	9	-0.673, -0.590 9,9	f
270	K	-0.701	9	-0.741, -0.673 9,9	f
271	F	-0.51	8	-0.623, -0.449 9,8
272	Q	0.024	5	-0.210, 0.046 6,5
273	V	-0.539	8	-0.623, -0.505 9,8
274	H	-0.743	9	-0.752, -0.741 9,9	f
275	Q	-0.433	8	-0.551, -0.383 8,7	f
276	M	-0.713	9	-0.741, -0.691 9,9	s
277	L	-0.417	8	-0.551, -0.304 8,7
278	N	-0.744	9	-0.752, -0.745 9,9	f
279	E	-0.627	9	-0.691, -0.590 9,9	f
280	M	-0.428	8	-0.551, -0.383 8,7
281	D	-0.296	7	-0.449, -0.210 8,6
282	E	-0.742	9	-0.752, -0.741 9,9	f
283	L	0.76	4	0.450, 0.754 5,4
284	K	-0.46	8	-0.590, -0.383 9,7	f
285	E	-0.742	9	-0.752, -0.741 9,9	f
286	L	-0.31	7	-0.505, -0.210 8,6
287	K	-0.741	9	-0.752, -0.741 9,9	f
288	N	1.208	4	0.754, 1.192 4,4
289	N	-0.687	9	-0.728, -0.673 9,9	f
290	P	-0.49	8	-0.623, -0.449 9,8	f
291	H	-0.712	9	-0.741, -0.691 9,9	f
292	R	-0.707	9	-0.741, -0.691 9,9	f
293	D	-0.708	9	-0.741, -0.691 9,9	f
294	F	-0.681	9	-0.735, -0.650 9,9	s
295	Y	-0.736	9	-0.752, -0.735 9,9	f
296	N	-0.744	9	-0.752, -0.745 9,9	f
297	C	-0.402	7	-0.551, -0.304 8,7
298	R	-0.707	9	-0.741, -0.691 9,9	f
299	K	-0.701	9	-0.741, -0.673 9,9	f
300	V	-0.656	9	-0.706, -0.623 9,9	s
301	D	-0.708	9	-0.741, -0.691 9,9	f
302	T	-0.745	9	-0.752, -0.745 9,9	f
303	H	-0.743	9	-0.752, -0.741 9,9	f
304	I	-0.744	9	-0.752, -0.745 9,9	s
305	H	-0.743	9	-0.752, -0.741 9,9	s
306	A	-0.744	9	-0.752, -0.745 9,9	s
307	A	-0.744	9	-0.752, -0.745 9,9	s
308	A	-0.715	9	-0.745, -0.706 9,9	s
309	C	-0.735	9	-0.752, -0.735 9,9	s
310	M	-0.744	9	-0.752, -0.741 9,9	f
311	N	-0.574	8	-0.650, -0.551 9,8	f
312	Q	-0.743	9	-0.752, -0.741 9,9	f
313	K	-0.661	9	-0.719, -0.623 9,9	f
314	H	-0.743	9	-0.752, -0.741 9,9	f
315	L	-0.737	9	-0.752, -0.735 9,9	s
316	L	-0.737	9	-0.752, -0.735 9,9	s
317	R	-0.331	7	-0.505, -0.210 8,6
318	F	-0.737	9	-0.752, -0.735 9,9	s
319	I	-0.744	9	-0.752, -0.745 9,9	s
320	K	-0.502	8	-0.623, -0.449 9,8	f
321	K	0.973	4	0.450, 1.192 5,4
322	S	-0.539	8	-0.623, -0.505 9,8
323	Y	0.004	5	-0.210, 0.046 6,5
324	Q	0.591	4	0.223, 0.754 5,4
325	I	0.973	4	0.450, 1.192 5,4
326	D	-0.422	8	-0.551, -0.383 8,7	f
327	A	-0.045	5	-0.210, 0.046 6,5
328	D	0.709	4	0.223, 0.754 5,4
329	R	-0.672	9	-0.719, -0.650 9,9	f
330	V	0.008	5	-0.210, 0.046 6,5
331	V	-0.686	9	-0.728, -0.673 9,9	s
332	Y	1.439	3	0.754, 1.915 4,3
333	S	1.115	4	0.754, 1.192 4,4
334	T	0.966	4	0.450, 1.192 5,4
335	K	1.148	4	0.754, 1.192 4,4
336	E	0.137	5	-0.094, 0.223 6,5
337	K	0.938	4	0.450, 1.192 5,4
338	N	0.606	4	0.223, 0.754 5,4
339	L	0.884	4	0.450, 1.192 5,4
340	T	-0.69	9	-0.728, -0.673 9,9	f
341	L	0.056	5	-0.210, 0.223 6,5
342	K	-0.209	6	-0.383, -0.094 7,6
343	E	0.26	5	-0.094, 0.450 6,5
344	L	-0.234	6	-0.383, -0.094 7,6
345	F	-0.681	9	-0.735, -0.650 9,9	s
346	A	1.881	3	1.192, 1.915 4,3
347	K	1.136	4	0.754, 1.192 4,4
348	L	-0.737	9	-0.752, -0.735 9,9	s
349	K	1.794	3	1.192, 1.915 4,3
350	M	-0.165	6	-0.383, -0.094 7,6
351	H	-0.581	9	-0.650, -0.551 9,8	s
352	P	-0.691	9	-0.735, -0.673 9,9	f
353	Y	-0.56	8	-0.673, -0.505 9,8
354	D	-0.534	8	-0.623, -0.505 9,8	f
355	L	-0.737	9	-0.752, -0.735 9,9	s
356	T	-0.718	9	-0.745, -0.706 9,9	f
357	V	-0.685	9	-0.728, -0.673 9,9	s
358	D	-0.743	9	-0.752, -0.741 9,9	f
359	S	-0.745	9	-0.752, -0.745 9,9	s
360	L	-0.737	9	-0.752, -0.735 9,9	s
361	D	-0.743	9	-0.752, -0.741 9,9	s
362	V	-0.744	9	-0.752, -0.745 9,9	s
363	H	-0.743	9	-0.752, -0.741 9,9	s
364	A	-0.744	9	-0.752, -0.745 9,9	f
365	G	-0.682	9	-0.735, -0.650 9,9	s
366	R	-0.743	9	-0.752, -0.741 9,9	f
367	Q	-0.743	9	-0.752, -0.741 9,9	f
368	T	-0.745	9	-0.752, -0.745 9,9	f
369	F	-0.737	9	-0.752, -0.735 9,9	s
370	Q	-0.503	8	-0.590, -0.449 9,8	f
371	R	-0.707	9	-0.741, -0.691 9,9	f
372	F	-0.681	9	-0.735, -0.650 9,9	s
373	D	-0.743	9	-0.752, -0.741 9,9	f
374	K	-0.701	9	-0.741, -0.673 9,9	f
375	F	-0.68	9	-0.735, -0.650 9,9	s
376	N	-0.716	9	-0.745, -0.706 9,9	f
377	D	-0.352	7	-0.505, -0.304 8,7
378	K	-0.701	9	-0.741, -0.673 9,9	f
379	Y	-0.736	9	-0.752, -0.735 9,9	f
380	N	-0.744	9	-0.752, -0.745 9,9	f
381	P	-0.739	9	-0.752, -0.735 9,9	f
382	V	-0.715	9	-0.745, -0.706 9,9	f
383	G	-0.737	9	-0.752, -0.735 9,9	f
384	A	-0.744	9	-0.752, -0.745 9,9	s
385	S	-0.644	9	-0.691, -0.623 9,9	f
386	E	-0.742	9	-0.752, -0.741 9,9	f
387	L	-0.737	9	-0.752, -0.735 9,9	s
388	R	-0.743	9	-0.752, -0.741 9,9	f
389	D	-0.599	9	-0.673, -0.551 9,8	f
390	L	-0.457	8	-0.590, -0.383 9,7
391	Y	-0.561	8	-0.673, -0.505 9,8
392	L	0.455	4	0.046, 0.754 5,4
393	K	-0.741	9	-0.752, -0.741 9,9	f
394	T	-0.386	7	-0.505, -0.304 8,7
395	D	-0.358	7	-0.505, -0.304 8,7
396	N	-0.716	9	-0.745, -0.706 9,9	f
397	Y	0.814	4	0.450, 1.192 5,4
398	I	-0.539	8	-0.623, -0.505 9,8
399	N	1.843	3	1.192, 1.915 4,3
400	G	-0.737	9	-0.752, -0.735 9,9	s
401	E	-0.472	8	-0.590, -0.383 9,7	f
402	Y	-0.736	9	-0.752, -0.735 9,9	s
403	F	-0.68	9	-0.735, -0.650 9,9	s
404	A	-0.715	9	-0.745, -0.706 9,9	s
405	T	-0.444	8	-0.551, -0.383 8,7	f
406	I	-0.617	9	-0.691, -0.590 9,9	s
407	I	-0.6	9	-0.673, -0.551 9,8	s
408	K	-0.58	9	-0.673, -0.551 9,8	f
409	E	-0.665	9	-0.719, -0.623 9,9	f
410	V	-0.686	9	-0.728, -0.673 9,9	s
411	G	-0.531	8	-0.623, -0.505 9,8
412	A	0.412	5	0.046, 0.450 5,5
413	D	-0.23	6	-0.383, -0.094 7,6
414	L	-0.576	8	-0.673, -0.505 9,8
415	V	-0.439	8	-0.551, -0.383 8,7	f
416	E	0.308	5	0.046, 0.450 5,5
417	A	-0.601	9	-0.673, -0.551 9,8	s
418	K	-0.082	5	-0.304, 0.046 7,5
419	Y	-0.588	9	-0.691, -0.551 9,8	f
420	Q	-0.688	9	-0.735, -0.673 9,9	f
421	H	0.185	5	-0.094, 0.223 6,5
422	A	-0.482	8	-0.590, -0.449 9,8
423	E	-0.681	9	-0.728, -0.650 9,9	f
424	P	-0.595	9	-0.673, -0.551 9,8	f
425	R	-0.68	9	-0.728, -0.650 9,9	f
426	L	-0.581	9	-0.673, -0.551 9,8	s
427	S	-0.704	9	-0.735, -0.691 9,9	s
428	I	-0.716	9	-0.745, -0.706 9,9	s
429	Y	-0.736	9	-0.752, -0.735 9,9	s
430	G	-0.737	9	-0.752, -0.735 9,9	s
431	R	-0.324	7	-0.505, -0.210 8,6
432	S	-0.198	6	-0.383, -0.094 7,6
433	P	1.283	4	0.754, 1.192 4,4
434	D	1.878	3	1.192, 1.915 4,3
435	E	-0.703	9	-0.741, -0.691 9,9	f
436	W	-0.611	9	-0.719, -0.551 9,8	s
437	S	1.897	3	1.192, 1.915 4,3
438	K	0.139	5	-0.094, 0.223 6,5
439	L	-0.737	9	-0.752, -0.735 9,9	s
440	S	-0.023	5	-0.210, 0.046 6,5
441	S	1.933	3	1.192, 1.915 4,3
442	W	-0.611	9	-0.719, -0.551 9,8	s
443	F	-0.737	9	-0.752, -0.735 9,9	s
444	V	-0.134	6	-0.304, -0.094 7,6
445	C	1.561	3	0.754, 1.915 4,3
446	N	-0.104	6	-0.304, 0.046 7,5
447	R	0.059	5	-0.210, 0.223 6,5
448	I	-0.218	6	-0.383, -0.094 7,6
449	H	1.255	4	0.754, 1.192 4,4
450	C	-0.583	9	-0.650, -0.551 9,8	s
451	P	-0.096	6	-0.304, 0.046 7,5
452	N	-0.03	5	-0.210, 0.046 6,5
453	M	-0.225	6	-0.383, -0.094 7,6
454	T	-0.123	6	-0.304, -0.094 7,6
455	W	-0.397	7	-0.590, -0.304 9,7
456	M	-0.497	8	-0.590, -0.449 9,8
457	I	-0.716	9	-0.745, -0.706 9,9	s
458	Q	-0.743	9	-0.752, -0.741 9,9	f
459	V	0.399	5	0.046, 0.450 5,5
460	P	-0.739	9	-0.752, -0.735 9,9	s
461	R	-0.742	9	-0.752, -0.741 9,9	f
462	I	-0.744	9	-0.752, -0.745 9,9	s
463	Y	-0.736	9	-0.752, -0.735 9,9	s
464	D	-0.743	9	-0.752, -0.741 9,9	s
465	V	-0.301	7	-0.449, -0.210 8,6
466	F	-0.679	9	-0.735, -0.650 9,9	s
467	R	-0.344	7	-0.505, -0.304 8,7
468	S	0.453	4	0.046, 0.450 5,5
469	K	0.459	4	0.046, 0.754 5,4
470	N	0.161	5	-0.094, 0.223 6,5
471	F	-0.033	5	-0.304, 0.046 7,5
472	L	0.156	5	-0.094, 0.223 6,5
473	P	-0.492	8	-0.623, -0.449 9,8	f
474	H	-0.267	7	-0.449, -0.210 8,6
475	F	-0.393	7	-0.551, -0.304 8,7
476	G	-0.497	8	-0.623, -0.449 9,8
477	K	-0.498	8	-0.590, -0.449 9,8	f
478	M	-0.558	8	-0.650, -0.505 9,8
479	L	-0.684	9	-0.735, -0.650 9,9	s
480	E	-0.665	9	-0.719, -0.623 9,9	f
481	N	-0.687	9	-0.728, -0.673 9,9	f
482	I	-0.307	7	-0.449, -0.210 8,6
483	F	-0.737	9	-0.752, -0.735 9,9	s
484	M	0.308	5	0.046, 0.450 5,5
485	P	-0.739	9	-0.752, -0.735 9,9	s
486	V	-0.096	6	-0.304, 0.046 7,5
487	F	-0.513	8	-0.623, -0.449 9,8
488	E	-0.093	6	-0.304, 0.046 7,5
489	A	-0.715	9	-0.745, -0.706 9,9	s
490	T	-0.745	9	-0.752, -0.745 9,9	f
491	I	0.09	5	-0.094, 0.223 6,5
492	N	-0.246	6	-0.383, -0.210 7,6
493	P	-0.689	9	-0.735, -0.673 9,9	f
494	Q	0.329	5	0.046, 0.450 5,5
495	A	0.264	5	0.046, 0.450 5,5
496	D	-0.038	5	-0.210, 0.046 6,5
497	P	-0.119	6	-0.304, 0.046 7,5
498	E	0.553	4	0.223, 0.754 5,4
499	L	0.061	5	-0.210, 0.223 6,5
500	S	-0.612	9	-0.673, -0.590 9,9	f
501	V	0.213	5	-0.094, 0.223 6,5
502	F	-0.453	8	-0.590, -0.383 9,7
503	L	-0.63	9	-0.706, -0.590 9,9	s
504	K	0.223	5	-0.094, 0.450 6,5
505	H	-0.139	6	-0.304, -0.094 7,6
506	I	-0.448	8	-0.551, -0.383 8,7
507	T	-0.663	9	-0.706, -0.623 9,9	f
508	G	-0.142	6	-0.383, -0.094 7,6
509	F	-0.68	9	-0.735, -0.650 9,9	s
510	D	-0.674	9	-0.719, -0.650 9,9	f
511	S	-0.72	9	-0.745, -0.706 9,9	f
512	V	-0.744	9	-0.752, -0.745 9,9	s
513	D	-0.673	9	-0.719, -0.650 9,9	f
514	D	-0.743	9	-0.752, -0.741 9,9	f
515	E	-0.742	9	-0.752, -0.741 9,9	f
516	S	-0.72	9	-0.745, -0.706 9,9	f
517	K	-0.661	9	-0.719, -0.623 9,9	f
518	H	-0.712	9	-0.741, -0.691 9,9	f
519	S	-0.695	9	-0.728, -0.673 9,9	f
520	G	-0.583	9	-0.673, -0.551 9,8	f
521	H	-0.711	9	-0.741, -0.691 9,9	f
522	M	-0.552	8	-0.650, -0.505 9,8
523	F	-0.737	9	-0.752, -0.735 9,9	s
524	S	-0.068	5	-0.304, 0.046 7,5
525	S	0.31	5	0.046, 0.450 5,5
526	K	-0.499	8	-0.623, -0.449 9,8	f
527	S	-0.745	9	-0.752, -0.745 9,9	f
528	P	-0.739	9	-0.752, -0.735 9,9	f
529	K	0.07	5	-0.210, 0.223 6,5
530	P	-0.739	9	-0.752, -0.735 9,9	f
531	Q	0.246	5	-0.094, 0.450 6,5
532	E	0.586	4	0.223, 0.754 5,4
533	W	-0.722	9	-0.752, -0.719 9,9	f
534	T	0.011	5	-0.210, 0.046 6,5
535	L	0.624	4	0.223, 0.754 5,4
536	E	1.78	3	1.192, 1.915 4,3
537	K	0.084	5	-0.210, 0.223 6,5
538	N	-0.659	9	-0.706, -0.623 9,9	f
539	P	-0.739	9	-0.752, -0.735 9,9	f
540	S	-0.717	9	-0.745, -0.706 9,9	f
541	Y	-0.736	9	-0.752, -0.735 9,9	s
542	T	-0.275	7	-0.449, -0.210 8,6
543	Y	-0.677	9	-0.735, -0.650 9,9	s
544	Y	-0.676	9	-0.735, -0.650 9,9	s
545	A	-0.103	6	-0.304, 0.046 7,5
546	Y	-0.559	8	-0.650, -0.505 9,8
547	Y	-0.627	9	-0.706, -0.590 9,9	s
548	M	-0.713	9	-0.741, -0.691 9,9	s
549	Y	-0.736	9	-0.752, -0.735 9,9	s
550	A	-0.506	8	-0.590, -0.449 9,8
551	N	-0.744	9	-0.752, -0.745 9,9	s
552	I	-0.571	8	-0.650, -0.551 9,8
553	M	0.51	4	0.223, 0.754 5,4
554	V	-0.086	6	-0.304, 0.046 7,5
555	L	-0.259	7	-0.449, -0.210 8,6
556	N	-0.744	9	-0.752, -0.745 9,9	f
557	S	-0.312	7	-0.449, -0.210 8,6
558	L	-0.684	9	-0.735, -0.650 9,9	s
559	R	-0.743	9	-0.752, -0.741 9,9	f
560	K	0.19	5	-0.094, 0.223 6,5
561	E	-0.001	5	-0.210, 0.046 6,5
562	R	-0.636	9	-0.706, -0.590 9,9	f
563	G	-0.681	9	-0.735, -0.650 9,9	f
564	M	-0.25	7	-0.383, -0.210 7,6
565	N	-0.537	8	-0.623, -0.505 9,8	f
566	T	-0.717	9	-0.745, -0.706 9,9	s
567	F	-0.68	9	-0.735, -0.650 9,9	s
568	L	0.506	4	0.223, 0.754 5,4
569	F	-0.622	9	-0.706, -0.590 9,9	s
570	R	-0.707	9	-0.741, -0.691 9,9	f
571	P	-0.739	9	-0.752, -0.735 9,9	f
572	H	-0.743	9	-0.752, -0.741 9,9	f
573	C	-0.609	9	-0.691, -0.551 9,8	s
574	G	-0.681	9	-0.735, -0.650 9,9	f
575	E	-0.703	9	-0.741, -0.691 9,9	f
576	A	-0.657	9	-0.706, -0.623 9,9	f
577	G	-0.681	9	-0.735, -0.650 9,9	s
578	A	-0.659	9	-0.706, -0.623 9,9	s
579	L	-0.031	5	-0.210, 0.046 6,5
580	T	-0.69	9	-0.728, -0.673 9,9	s
581	H	-0.679	9	-0.728, -0.650 9,9	f
582	L	-0.631	9	-0.706, -0.590 9,9	s
583	M	-0.292	7	-0.449, -0.210 8,6
584	T	-0.252	7	-0.383, -0.210 7,6
585	A	-0.355	7	-0.505, -0.304 8,7
586	F	-0.681	9	-0.735, -0.650 9,9	s
587	M	-0.676	9	-0.728, -0.650 9,9	s
588	I	-0.546	8	-0.623, -0.505 9,8	f
589	A	-0.657	9	-0.706, -0.623 9,9	s
590	D	-0.708	9	-0.741, -0.691 9,9	f
591	D	-0.688	9	-0.728, -0.673 9,9	s
592	I	-0.716	9	-0.745, -0.706 9,9	s
593	S	-0.695	9	-0.728, -0.673 9,9	f
594	H	-0.711	9	-0.741, -0.691 9,9	f
595	G	-0.682	9	-0.735, -0.650 9,9	s
596	L	-0.684	9	-0.735, -0.650 9,9	s
597	N	-0.716	9	-0.745, -0.706 9,9	f
598	L	-0.737	9	-0.752, -0.735 9,9	s
599	K	-0.578	8	-0.673, -0.551 9,8	f
600	K	-0.66	9	-0.719, -0.623 9,9	f
601	S	-0.381	7	-0.505, -0.304 8,7
602	P	-0.689	9	-0.735, -0.673 9,9	f
603	V	-0.685	9	-0.728, -0.673 9,9	s
604	L	-0.737	9	-0.752, -0.735 9,9	s
605	Q	-0.672	9	-0.719, -0.650 9,9	f
606	Y	-0.736	9	-0.752, -0.735 9,9	s
607	L	-0.683	9	-0.735, -0.650 9,9	s
608	F	-0.436	8	-0.590, -0.383 9,7
609	F	0.551	4	0.223, 0.754 5,4
610	L	-0.575	8	-0.673, -0.505 9,8
611	A	0.413	5	0.046, 0.450 5,5
612	Q	-0.6	9	-0.673, -0.551 9,8	f
613	I	0.434	5	0.046, 0.450 5,5
614	P	-0.738	9	-0.752, -0.735 9,9	s
615	I	-0.715	9	-0.745, -0.706 9,9	s
616	A	-0.744	9	-0.752, -0.745 9,9	s
617	M	-0.649	9	-0.706, -0.623 9,9	s
618	S	-0.745	9	-0.752, -0.745 9,9	s
619	P	-0.738	9	-0.752, -0.735 9,9	s
620	L	-0.737	9	-0.752, -0.735 9,9	s
621	S	-0.745	9	-0.752, -0.745 9,9	f
622	N	-0.744	9	-0.752, -0.745 9,9	f
623	N	-0.744	9	-0.752, -0.745 9,9	f
624	S	-0.745	9	-0.752, -0.745 9,9	s
625	L	-0.737	9	-0.752, -0.735 9,9	s
626	F	-0.737	9	-0.752, -0.735 9,9	s
627	L	-0.737	9	-0.752, -0.735 9,9	s
628	E	-0.47	8	-0.590, -0.383 9,7	f
629	Y	-0.736	9	-0.752, -0.735 9,9	s
630	A	-0.568	8	-0.650, -0.505 9,8
631	K	-0.66	9	-0.719, -0.623 9,9	f
632	N	-0.629	9	-0.691, -0.590 9,9	f
633	P	-0.738	9	-0.752, -0.735 9,9	f
634	F	-0.572	8	-0.673, -0.505 9,8
635	L	0.462	4	0.046, 0.754 5,4
636	D	-0.63	9	-0.691, -0.590 9,9	f
637	F	-0.449	8	-0.590, -0.383 9,7
638	L	-0.069	5	-0.304, 0.046 7,5
639	Q	0.368	5	0.046, 0.450 5,5
640	K	-0.7	9	-0.741, -0.673 9,9	f
641	G	-0.737	9	-0.752, -0.735 9,9	f
642	L	-0.682	9	-0.735, -0.650 9,9	s
643	M	0.422	5	0.046, 0.450 5,5
644	I	-0.171	6	-0.383, -0.094 7,6
645	S	-0.745	9	-0.752, -0.745 9,9	s
646	L	-0.737	9	-0.752, -0.735 9,9	s
647	S	-0.745	9	-0.752, -0.745 9,9	s
648	T	-0.745	9	-0.752, -0.745 9,9	f
649	D	-0.743	9	-0.752, -0.741 9,9	f
650	D	-0.743	9	-0.752, -0.741 9,9	f
651	P	-0.738	9	-0.752, -0.735 9,9	f
652	M	-0.649	9	-0.706, -0.623 9,9	s
653	Q	-0.707	9	-0.741, -0.691 9,9	f
654	F	-0.736	9	-0.752, -0.735 9,9	s
655	H	-0.743	9	-0.752, -0.741 9,9	f
656	F	-0.131	6	-0.383, 0.046 7,5
657	T	-0.661	9	-0.706, -0.623 9,9	s
658	K	-0.619	9	-0.691, -0.590 9,9	f
659	E	-0.7	9	-0.741, -0.673 9,9	f
660	P	-0.353	7	-0.505, -0.304 8,7
661	L	-0.678	9	-0.735, -0.650 9,9	s
662	M	-0.649	9	-0.706, -0.623 9,9	s
663	E	-0.702	9	-0.741, -0.691 9,9	f
664	E	-0.741	9	-0.752, -0.741 9,9	f
665	Y	-0.49	8	-0.623, -0.449 9,8
666	A	-0.684	9	-0.728, -0.650 9,9	s
667	I	-0.685	9	-0.728, -0.673 9,9	s
668	A	-0.684	9	-0.728, -0.650 9,9	s
669	A	-0.56	8	-0.650, -0.505 9,8
670	Q	-0.706	9	-0.741, -0.691 9,9	f
671	V	-0.643	9	-0.706, -0.623 9,9	s
672	F	-0.603	9	-0.691, -0.551 9,8	s
673	K	-0.699	9	-0.741, -0.673 9,9	f
674	L	-0.457	8	-0.590, -0.383 9,7
675	S	-0.563	8	-0.650, -0.505 9,8
676	T	-0.688	9	-0.728, -0.673 9,9	f
677	C	-0.54	8	-0.650, -0.449 9,8
678	D	-0.707	9	-0.741, -0.691 9,9	f
679	M	-0.294	7	-0.449, -0.210 8,6
680	C	-0.605	9	-0.691, -0.551 9,8	s
681	E	-0.621	9	-0.691, -0.590 9,9	f
682	V	-0.593	9	-0.673, -0.551 9,8	s
683	A	-0.262	7	-0.449, -0.210 8,6
684	R	-0.202	6	-0.383, -0.094 7,6
685	N	-0.263	7	-0.449, -0.210 8,6
686	S	-0.693	9	-0.728, -0.673 9,9	f
687	V	-0.404	7	-0.505, -0.304 8,7
688	L	-0.059	5	-0.304, 0.046 7,5
689	Q	-0.526	8	-0.623, -0.449 9,8	f
690	C	-0.349	7	-0.505, -0.304 8,7
691	G	0.878	4	0.450, 1.192 5,4
692	I	0.88	4	0.450, 1.192 5,4
693	S	-0.535	8	-0.623, -0.505 9,8	f
694	H	0.563	4	0.223, 0.754 5,4
695	E	0.155	5	-0.094, 0.223 6,5
696	E	-0.498	8	-0.590, -0.449 9,8	f
697	K	-0.531	8	-0.623, -0.449 9,8	f
698	V	1.941	3	1.192, 1.915 4,3
699	K	1.084	4	0.450, 1.192 5,4
700	F	0.503	4	0.046, 0.754 5,4
701	L	-0.419	8	-0.551, -0.304 8,7	f
702	G	-0.737	9	-0.752, -0.735 9,9	f
703	D	4.053	1	1.915, 4.053 3,1
704	N	0.578	4	0.223, 0.754 5,4
705	Y	-0.43	8	-0.590, -0.383 9,7	f
706	L	1.123	4	0.450, 1.192 5,4
707	E	0.193	5	-0.094, 0.223 6,5
708	E	0.358	5	0.046, 0.450 5,5
709	G	-0.625	9	-0.706, -0.590 9,9	f
710	P	-0.688	9	-0.735, -0.673 9,9	f
711	A	1.42	3	0.754, 1.915 4,3
712	G	-0.624	9	-0.706, -0.590 9,9	f
713	N	-0.715	9	-0.745, -0.706 9,9	f
714	D	-0.444	8	-0.551, -0.383 8,7	f
715	I	-0.685	9	-0.728, -0.673 9,9	s
716	R	-0.105	6	-0.304, 0.046 7,5
717	R	-0.091	6	-0.304, 0.046 7,5
718	T	-0.689	9	-0.728, -0.673 9,9	s
719	N	-0.686	9	-0.728, -0.673 9,9	f
720	V	-0.621	9	-0.691, -0.590 9,9	s
721	A	-0.4	7	-0.505, -0.304 8,7
722	Q	-0.635	9	-0.706, -0.590 9,9	s
723	I	-0.654	9	-0.706, -0.623 9,9	s
724	R	-0.669	9	-0.719, -0.650 9,9	s
725	M	-0.293	7	-0.449, -0.210 8,6
726	A	-0.565	8	-0.650, -0.505 9,8
727	Y	-0.183	6	-0.383, -0.094 7,6
728	R	-0.633	9	-0.691, -0.590 9,9	f
729	Y	0.924	4	0.450, 1.192 5,4
730	E	-0.663	9	-0.719, -0.623 9,9	f
731	T	-0.605	9	-0.673, -0.551 9,8	f
732	W	0.393	5	0.046, 0.450 5,5
733	C	-0.046	5	-0.304, 0.046 7,5
734	Y	-0.425	8	-0.551, -0.383 8,7	f
735	E	-0.624	9	-0.691, -0.590 9,9	f
736	L	-0.465	8	-0.590, -0.383 9,7
737	N	0.086	5	-0.094, 0.223 6,5
738	L	-0.234	6	-0.449, -0.094 8,6
739	I	-0.263	7	-0.449, -0.210 8,6
740	A	0.596	4	0.223, 0.754 5,4
741	E	0.027	5	-0.210, 0.223 6,5
742	G	-0.149	6	-0.383, -0.094 7,6
743	L	0.956	4	0.450, 1.192 5,4
744	K	-0.049	5	-0.304, 0.046 7,5
745	S	1.91	3	1.192, 1.915 4,3
746	T	2.117	3	1.192, 1.915 4,3
747	E	1.799	3	1.192, 1.915 4,3

## Sheet: Fig_3a
Fig. 3a | In silico predicitons.
rs34526199
Method	Score
SIFT	0
PolyPhen	1
MutAss	0.954
REVEL	0.881
MetaLR	0.798

## Sheet: Fig_3b
Fig. 3b | Neandertal missense variants.
REVEL score; derived in Neandertals (not ancestral allele); homozygously present in Chagyrskaya, Vindija and Altai; missing in Denisova; missing in all African 1kBP genomes.
REVEL score
0.006
0.017
0.084
0.088
0.428
0.256
0.124
0.237
0.094
0.077
0.103
0.535
0.075
0.062
0.257
0.103
0.033
0.126
0.047
0.033
0.008
0.194
0.024
0.012
0.053
0.034
0.06
0.881
0.107
0.49
0.116
0.425
0.011
0.068
0.225
0.097
0.021
0.104
0.162
0.106
0.018
0.048
0.062
0.386
0.082
0.049
0.012
0.022
0.283
0.091
0.008
0.01
0.039
0.058
0.226
0.047
0.072
0.021
0.085
0.003
0.052
0.014
0.109
0.069
0.059
0.469
0.242
0.263
0.02
0.038
0.176
0.354
0.17
0.099
0.203
0.085
0.082
0.658
0.466
0.332
0.112
0.179
0.007
0.053
0.244
0.528
0.017
0.284
0.138
0.149
0.166
0.158
0.637
0.454
0.435
0.119
0.082
0.362
0.059
0.143
0.014
0.091
0.167
0.199
0.094
0.171
0.212
0.012
0.353
0.722
0.036
0.31
0.046
0.18
0.186
0.062
0.094
0.127
0.085
0.087
0.365
0.819
0.03
0.252
0.037
0.062
0.112
0.097
0.161
0.037
0.016
0.022
0.034
0.024
0.043
0.133
0.033
0.06
0.019
0.031
0.359
0.091
0.077
0.113
0.095
0.149
0.098
0.002
0.181
0.064
0.022
0.027
0.052
0.051
0.034
0.008
0.244
0.168
0.072
0.095
0.088
0.265
0.032
0.095
0.082
0.516
0.263
0.215
0.075
0.07
0.003
0.132
0.067
0.241
0.076
0.325
0.473
0.189
0.074
0.247
0.115
0.363
0.204
0.125
0.033
0.08
0.141
0.225
0.153
0.017
0.13
0.048
0.03
0.251
0.064
0.015
0.095
0.01
0.166
0.25
0.702
0.057
0.056
0.09
0.299
0.076
0.215
0.005
0.662
0.173
0.18
0.151
0.057
0.032
0.038
0.024
0.268
0.05
0.025
0.089
0.06
0.162
0.327
0.031
0.133
0.038
0.147
0.166
0.561
0.067
0.027
0.152
0.153
0.156
0.021
0.485
0.293
0.021
0.146
0.031
0.637
0.11
0.102
0.498
0.014
0.196
0.129
0.081
0.032
0.069
0.041
0.331
0.021
0.163
0.495
0.426
0.045
0.099
0.477
0.028
0.018
0.042
0.088
0.037
0.077
0.131
0.175
0.034
0.117
0.187
0.111
0.099
0.087
0.345
0.087
0.497
0.128
0.137
0.381
0.31
0.311
0.062
0.644
0.205
0.016
0.101
0.034
0.064
0.109
0.044
0.047
0.046
0.015
0.23
0.03
0.087
0.164
0.009
0.055
0.126
0.071
0.498
0.029
0.015
0.015
0.036
0.02
0.339
0.215
0.086
0.133
0.107
0.443
0.031
0.072
0.025
0.178
0.049
0.046
0.064
0.032
0.089
0.052
0.721
0.077
0.162
0.106
0.225
0.054
0.136
0.263
0.094
0.452
0.093
0.084
0.147
0.164
0.121
0.282
0.336
0.012
0.064
0.13
0.355
0.284
0.263
0.417
0.232
0.265
0.382
0.106
0.033
0.119
0.029
0.378
0.136
0.054
0.239
0.261
0.448
0.066
0.047
0.146
0.048
0.01
0.141
0.033
0.119
0.048
0.008
0.284
0.06
0.236
0.032
0.494
0.351
0.369
0.08
0.041
0.228
0.128
0.017
0.148
0.084
0.023
0.051
0.008
0.02
0.019
0.191
0.211
0.062
0.256
0.018
0.094
0.498
0.02
0.078
0.068
0.074
0.302
0.306
0.033
0.012
0.032
0.015
0.324
0.052
0.055
0.055
0.044
0.357
0.018
0.078
0.06
0.055
0.13
0.067
0.72
0.154
0.541
0.075
0.02
0.059
0.147
0.113
0.034
0.24
0.163
0.051
0.076
0.066
0.09
0.003
0.068
0.017
0.034
0.034
0.242
0.047
0.163
0.054
0.198
0.037
0.158
0.014
0.029
0.04
0.02

## Sheet: Fig_3c
Fig. 3c | Recombinant AMPD1 activities.
AMPD1 activity (µmol min-1 mg-1 protein)
AMPD1 variant	Replicate / AMP (mM)	5	4	3	2	1	0.625	0.5	0.3125	0.1	0
modern	1	17.3624	16.7846	17.3514	17.1624	15.0752	12.3026	9.1684	7.6793	2.8082	-0.8498
modern	2	12.79	12.6681	13.4023	15.0748	15.167	14.1684	13.0345	10.3902	3.3873	-0.3977
modern	3	16.6149	16.8712	17.5253	18.0681	14.9674	12.5189	10.8454	7.704	3.2074	-0.4032
modern	4	14.1571	13.7786	14.6376	15.0851	13.2953	11.4517	10.1402	7.6082	2.3192	-0.0969
Neandertal	1	12.108	12.5565	11.7506	10.4157	8.695	6.4179	5.9629	3.9151	1.7774	-0.0391
Neandertal	2	10.6471	10.9159	11.48	12.0178	11.602	10.411	8.7067	6.9648	2.6416	-0.1251
Neandertal	3	11.9826	12.4402	13.3	11.9899	9.5846	7.9665	6.7249	4.9558	1.6518	-0.2075
Neandertal	4	9.5924	9.7585	9.6242	10.4196	8.3265	6.4858	5.106	3.5478	1.0391	-0.0885

## Sheet: Fig_3d
Fig. 3d | Mouse skeletal muscle AMPD activities.
Sex	Ampd1 Genotype	Mouse ID	AMPD activity (nmol min-1 mg-1 protein)
Male	wt/wt	wt 462	90.4689
Male	wt/wt	wt 468	145.13
Male	wt/wt	wt 471	70.5583
Male	wt/wt	wt 472	64.3567
Male	wt/wt	wt 481	64.7367
Male	Nea/Nea	Nea 451	13.7046
Male	Nea/Nea	Nea 461	28.0687
Male	Nea/Nea	Nea 463	18.0632
Male	Nea/Nea	Nea 466	20.8321
Male	Nea/Nea	Nea 480	17.4911
Male	Nea/Nea	Nea 482	13.4513
Female	wt/wt	wt 459	61.946
Female	wt/wt	wt 475	119.918
Female	wt/wt	wt 477	95.6835
Female	Nea/Nea	Nea 446	17.229
Female	Nea/Nea	Nea 457	21.7842
Female	Nea/Nea	Nea 470	20.142

## Sheet: Fig_4a
Fig. 4a | Allele frequencies of AMPD1 Neandertal allele.
1000 genomes project phase 3 - Population Genotypes - Homo_sapiens_Variation_Population_rs34526199
Population	Allele: frequency (count)	Genotype: frequency (count)
ALL;1000GENOMES:phase_3:ALL	T: 0.989 (4953) A: 0.011 (55)	T|T: 0.979 (2451) A|A: 0.001 (2) A|T: 0.020 (51)
AFR;1000GENOMES:phase_3:AFR	T: 1.000 (1322)	T|T: 1.000 (661)
ACB;1000GENOMES:phase_3:ACB	T: 1.000 (192)	T|T: 1.000 (96)
ASW;1000GENOMES:phase_3:ASW	T: 1.000 (122)	T|T: 1.000 (61)
ESN;1000GENOMES:phase_3:ESN	T: 1.000 (198)	T|T: 1.000 (99)
GWD;1000GENOMES:phase_3:GWD	T: 1.000 (226)	T|T: 1.000 (113)
LWK;1000GENOMES:phase_3:LWK	T: 1.000 (198)	T|T: 1.000 (99)
MSL;1000GENOMES:phase_3:MSL	T: 1.000 (170)	T|T: 1.000 (85)
YRI;1000GENOMES:phase_3:YRI	T: 1.000 (216)	T|T: 1.000 (108)
AMR;1000GENOMES:phase_3:AMR	T: 0.983 (682) A: 0.017 (12)	T|T: 0.965 (335) A|T: 0.035 (12)
CLM;1000GENOMES:phase_3:CLM	T: 0.973 (183) A: 0.027 (5)	T|T: 0.947 (89) A|T: 0.053 (5)
MXL;1000GENOMES:phase_3:MXL	T: 0.969 (124) A: 0.031 (4)	T|T: 0.938 (60) A|T: 0.062 (4)
PEL;1000GENOMES:phase_3:PEL	T: 0.988 (168) A: 0.012 (2)	T|T: 0.976 (83) A|T: 0.024 (2)
PUR;1000GENOMES:phase_3:PUR	T: 0.995 (207) A: 0.005 (1)	T|T: 0.990 (103) A|T: 0.010 (1)
EAS;1000GENOMES:phase_3:EAS	T: 1.000 (1008)	T|T: 1.000 (504)
CDX;1000GENOMES:phase_3:CDX	T: 1.000 (186)	T|T: 1.000 (93)
CHB;1000GENOMES:phase_3:CHB	T: 1.000 (206)	T|T: 1.000 (103)
CHS;1000GENOMES:phase_3:CHS	T: 1.000 (210)	T|T: 1.000 (105)
JPT;1000GENOMES:phase_3:JPT	T: 1.000 (208)	T|T: 1.000 (104)
KHV;1000GENOMES:phase_3:KHV	T: 1.000 (198)	T|T: 1.000 (99)
EUR;1000GENOMES:phase_3:EUR	T: 0.963 (969) A: 0.037 (37)	T|T: 0.930 (468) A|A: 0.004 (2) A|T: 0.066 (33)
CEU;1000GENOMES:phase_3:CEU	T: 0.965 (191) A: 0.035 (7)	T|T: 0.929 (92) A|T: 0.071 (7)
FIN;1000GENOMES:phase_3:FIN	T: 0.924 (183) A: 0.076 (15)	T|T: 0.859 (85) A|A: 0.010 (1) A|T: 0.131 (13)
GBR;1000GENOMES:phase_3:GBR	T: 0.973 (177) A: 0.027 (5)	T|T: 0.956 (87) A|A: 0.011 (1) A|T: 0.033 (3)
IBS;1000GENOMES:phase_3:IBS	T: 0.972 (208) A: 0.028 (6)	T|T: 0.944 (101) A|T: 0.056 (6)
TSI;1000GENOMES:phase_3:TSI	T: 0.981 (210) A: 0.019 (4)	T|T: 0.963 (103) A|T: 0.037 (4)
SAS;1000GENOMES:phase_3:SAS	T: 0.994 (972) A: 0.006 (6)	T|T: 0.988 (483) A|T: 0.012 (6)
BEB;1000GENOMES:phase_3:BEB	T: 0.983 (169) A: 0.017 (3)	T|T: 0.965 (83) A|T: 0.035 (3)
GIH;1000GENOMES:phase_3:GIH	T: 0.995 (205) A: 0.005 (1)	T|T: 0.990 (102) A|T: 0.010 (1)
ITU;1000GENOMES:phase_3:ITU	T: 0.995 (203) A: 0.005 (1)	T|T: 0.990 (101) A|T: 0.010 (1)
PJL;1000GENOMES:phase_3:PJL	T: 0.995 (191) A: 0.005 (1)	T|T: 0.990 (95) A|T: 0.010 (1)
STU;1000GENOMES:phase_3:STU	T: 1.000 (204)	T|T: 1.000 (102)

## Sheet: Fig_4b
Fig. 4b | Co-inheritance of Neandertal allele and other variants on chromosome 1.
RS_Number	Coord	Chr1_Coord	Alleles	MAF	Distance	Dprime	R2	Correlated_Alleles
rs34526199	chr1:114679616	114679616	(T/A)	0.011	0	1	1	T=T,A=A
rs115883987	chr1:114679548	114679548	(G/C)	0.011	-68	1	1	T=G,A=C
rs139032774	chr1:114681581	114681581	(G/A)	0.011	1965	1	1	T=G,A=A
rs7531877	chr1:114676696	114676696	(T/G)	0.011	-2920	1	1	T=T,A=G
rs7515356	chr1:114676545	114676545	(C/T)	0.011	-3071	1	1	T=C,A=T
rs80007991	chr1:114671861	114671861	(C/A)	0.011	-7755	1	1	T=C,A=A
rs114368733	chr1:114666778	114666778	(A/C)	0.011	-12838	1	1	T=A,A=C
rs11801474	chr1:114665679	114665679	(T/A)	0.011	-13937	1	1	T=T,A=A
rs145850117	chr1:114664822	114664822	(G/A)	0.011	-14794	1	1	T=G,A=A
rs116756605	chr1:114660352	114660352	(A/G)	0.011	-19264	1	1	T=A,A=G
rs78664286	chr1:114657890	114657890	(G/T)	0.011	-21726	1	1	T=G,A=T
rs184528491	chr1:114655621	114655621	(T/C)	0.011	-23995	1	1	T=T,A=C
rs72687860	chr1:114654763	114654763	(-/G)	0.011	-24853	1	1	T=-,A=G
rs1045031804	chr1:114653116	114653116	(-/T)	0.011	-26500	1	1	T=-,A=T
rs6692088	chr1:114651181	114651181	(T/G)	0.011	-28435	1	1	T=T,A=G
rs6691695	chr1:114650813	114650813	(T/A)	0.011	-28803	1	1	T=T,A=A
rs1230603638	chr1:114650767	114650767	(C/-)	0.011	-28849	1	1	T=C,A=-
rs116067663	chr1:114649414	114649414	(C/T)	0.011	-30202	1	1	T=C,A=T
rs79786032	chr1:114642406	114642406	(A/T)	0.011	-37210	1	1	T=A,A=T
rs138842233	chr1:114642214	114642214	(G/C)	0.011	-37402	1	1	T=G,A=C
rs115894871	chr1:114639617	114639617	(T/C)	0.011	-39999	1	1	T=T,A=C
rs79571334	chr1:114638135	114638135	(C/T)	0.011	-41481	1	1	T=C,A=T
rs182659402	chr1:114637556	114637556	(G/A)	0.011	-42060	1	1	T=G,A=A
.	chr1:114634774	114634774	(C/-)	0.011	-44842	1	1	T=C,A=-
rs115461513	chr1:114633141	114633141	(T/C)	0.011	-46475	1	1	T=T,A=C
rs11809411	chr1:114628653	114628653	(T/C)	0.011	-50963	1	1	T=T,A=C
rs61752477	chr1:114625819	114625819	(T/G)	0.011	-53797	1	1	T=T,A=G
rs148829237	chr1:114622768	114622768	(A/G)	0.011	-56848	1	1	T=A,A=G
rs145388191	chr1:114622376	114622376	(A/G)	0.011	-57240	1	1	T=A,A=G
rs75339860	chr1:114620198	114620198	(A/G)	0.011	-59418	1	1	T=A,A=G
rs116729198	chr1:114619749	114619749	(A/G)	0.011	-59867	1	1	T=A,A=G
.	chr1:114619606	114619606	(AAAG/-)	0.011	-60010	1	1	T=AAAG,A=-
rs114267898	chr1:114615624	114615624	(T/C)	0.011	-63992	1	1	T=T,A=C
rs182452078	chr1:114614975	114614975	(C/A)	0.011	-64641	1	1	T=C,A=A
rs75926100	chr1:114613150	114613150	(G/A)	0.011	-66466	1	1	T=G,A=A
rs6683866	chr1:114609461	114609461	(A/G)	0.011	-70155	1	1	T=A,A=G
rs115787326	chr1:114609030	114609030	(C/T)	0.011	-70586	1	1	T=C,A=T
rs116126667	chr1:114602994	114602994	(A/G)	0.011	-76622	1	1	T=A,A=G
rs80108346	chr1:114599056	114599056	(A/G)	0.011	-80560	1	1	T=A,A=G
rs115915486	chr1:114598159	114598159	(A/G)	0.011	-81457	1	1	T=A,A=G
rs148155129	chr1:114597580	114597580	(G/C)	0.011	-82036	1	1	T=G,A=C
rs6663132	chr1:114597201	114597201	(T/C)	0.011	-82415	1	1	T=T,A=C
rs115535906	chr1:114591295	114591295	(G/A)	0.011	-88321	1	1	T=G,A=A
rs76744724	chr1:114585834	114585834	(A/G)	0.011	-93782	1	1	T=A,A=G
rs114478531	chr1:114575010	114575010	(C/T)	0.011	-104606	1	1	T=C,A=T
rs116668341	chr1:114574989	114574989	(T/C)	0.011	-104627	1	1	T=T,A=C
rs933171017	chr1:114568368	114568368	(-/TTT)	0.011	-111248	1	1	T=-,A=TTT
rs141766262	chr1:114567016	114567016	(C/G)	0.011	-112600	1	1	T=C,A=G
rs147938998	chr1:114566813	114566813	(C/T)	0.011	-112803	1	1	T=C,A=T
rs116528272	chr1:114556738	114556738	(A/G)	0.011	-122878	1	1	T=A,A=G
rs77332234	chr1:114555899	114555899	(A/G)	0.011	-123717	1	1	T=A,A=G
rs78617081	chr1:114555604	114555604	(T/C)	0.011	-124012	1	1	T=T,A=C
rs78525699	chr1:114554637	114554637	(A/C)	0.011	-124979	1	1	T=A,A=C
rs138210616	chr1:114544489	114544489	(C/A)	0.011	-135127	1	1	T=C,A=A
rs79137818	chr1:114605412	114605412	(T/C)	0.0112	-74204	1	0.9819	T=T,A=C
rs377264318	chr1:114600431	114600431	(-/TTA)	0.0112	-79185	1	0.9819	T=-,A=TTA
rs76058689	chr1:114598609	114598609	(C/G)	0.0112	-81007	1	0.9819	T=C,A=G
rs11809598	chr1:114566479	114566479	(G/A)	0.0112	-113137	1	0.9819	T=G,A=A
rs115538213	chr1:114551478	114551478	(G/T)	0.0112	-128138	1	0.9819	T=G,A=T
rs11799953	chr1:114551341	114551341	(C/A)	0.0112	-128275	1	0.9819	T=C,A=A
rs11799944	chr1:114551294	114551294	(C/A)	0.0112	-128322	1	0.9819	T=C,A=A
rs11809457	chr1:114550850	114550850	(G/C)	0.0112	-128766	1	0.9819	T=G,A=C
rs1553229036	chr1:114542777	114542777	(-/T)	0.0112	-136839	1	0.9819	T=-,A=T
rs115914491	chr1:114663809	114663809	(G/A)	0.0108	-15807	1	0.9816	T=G,A=A
rs1461284892	chr1:114696393	114696393	(-/TA)	0.0108	16777	1	0.9816	T=-,A=TA
rs145382662	chr1:114705427	114705427	(A/G)	0.0108	25811	1	0.9816	T=A,A=G
rs148827219	chr1:114705432	114705432	(C/T)	0.0108	25816	1	0.9816	T=C,A=T
rs61758221	chr1:114708854	114708854	(G/A)	0.0108	29238	1	0.9816	T=G,A=A
rs182502734	chr1:114710105	114710105	(C/T)	0.0108	30489	1	0.9816	T=C,A=T
rs61758212	chr1:114716596	114716596	(T/G)	0.0108	36980	1	0.9816	T=T,A=G
rs78829203	chr1:114735183	114735183	(T/C)	0.0108	55567	1	0.9816	T=T,A=C
rs80094577	chr1:114735388	114735388	(T/C)	0.0108	55772	1	0.9816	T=T,A=C
rs41274128	chr1:114738161	114738161	(T/C)	0.0108	58545	1	0.9816	T=T,A=C
rs77021112	chr1:114740648	114740648	(T/C)	0.0108	61032	1	0.9816	T=T,A=C
rs79910095	chr1:114745828	114745828	(G/A)	0.0108	66212	1	0.9816	T=G,A=A
rs76288944	chr1:114748006	114748006	(A/C)	0.0108	68390	1	0.9816	T=A,A=C
rs76707421	chr1:114748457	114748457	(C/T)	0.0108	68841	1	0.9816	T=C,A=T
rs200829464	chr1:114570268	114570268	(-/CACACACACACA)	0.0108	-109348	1	0.9816	T=-,A=CACACACACACA
rs79560845	chr1:114672012	114672012	(G/A)	0.0114	-7604	1	0.9645	T=G,A=A
.	chr1:114639952	114639952	(ACTGCATAATATGTGGG/-)	0.0114	-39664	1	0.9645	T=ACTGCATAATATGTGGG,A=-
rs1557977797	chr1:114697618	114697618	(-/T)	0.011	18002	0.9816	0.9636	T=-,A=T
rs141386323	chr1:114534652	114534652	(C/T)	0.011	-144964	0.9816	0.9636	T=C,A=T
rs6683350	chr1:114533433	114533433	(C/T)	0.011	-146183	0.9816	0.9636	T=C,A=T
rs114896149	chr1:114528068	114528068	(C/A)	0.011	-151548	0.9816	0.9636	T=C,A=A
rs75820636	chr1:114527234	114527234	(G/A)	0.011	-152382	0.9816	0.9636	T=G,A=A
rs137922145	chr1:114525584	114525584	(G/A)	0.011	-154032	0.9816	0.9636	T=G,A=A
rs41301273	chr1:114758079	114758079	(G/C)	0.0106	78463	1	0.9632	T=G,A=C
rs115773530	chr1:114762611	114762611	(G/C)	0.0106	82995	1	0.9632	T=G,A=C
rs115328465	chr1:114764940	114764940	(C/A)	0.0106	85324	1	0.9632	T=C,A=A
rs11800700	chr1:114768442	114768442	(C/A)	0.0106	88826	1	0.9632	T=C,A=A
rs11802832	chr1:114596318	114596318	(G/A)	0.0116	-83298	1	0.9477	T=G,A=A
rs11800696	chr1:114711407	114711407	(G/A)	0.0114	31791	0.9816	0.9294	T=G,A=A
rs116638967	chr1:114661101	114661101	(C/T)	0.012	-18515	1	0.9157	T=C,A=T
rs1289676520	chr1:114547605	114547605	(TTTATTTATTTATTTATTTA/-)	0.012	-132011	1	0.9157	T=TTTATTTATTTATTTATTTA,A=-
rs1660074268	chr1:114731108	114731108	(-/T)	0.012	51492	0.9816	0.8823	T=-,A=T
rs200202739	chr1:114637105	114637105	(-/AA)	0.0126	-42511	1	0.8716	T=-,A=AA
rs6698121	chr1:114533271	114533271	(T/C)	0.0122	-146345	0.9816	0.8677	T=T,A=C
rs7512773	chr1:114633480	114633480	(G/A)	0.0128	-46136	1	0.8578	T=G,A=A
rs1653511000	chr1:114512664	114512664	(-/T)	0.0106	-166952	0.9428	0.8561	T=-,A=T
rs139556778	chr1:114511290	114511290	(A/G)	0.0106	-168326	0.9428	0.8561	T=A,A=G
rs76869242	chr1:114506993	114506993	(T/A)	0.0106	-172623	0.9428	0.8561	T=T,A=A
rs138887718	chr1:114506338	114506338	(G/A)	0.0106	-173278	0.9428	0.8561	T=G,A=A
rs11801433	chr1:114504612	114504612	(C/G)	0.0106	-175004	0.9428	0.8561	T=C,A=G
rs6700078	chr1:114503230	114503230	(C/T)	0.0106	-176386	0.9428	0.8561	T=C,A=T
rs76963758	chr1:114503068	114503068	(T/C)	0.0106	-176548	0.9428	0.8561	T=T,A=C
rs79440837	chr1:114502978	114502978	(C/T)	0.0106	-176638	0.9428	0.8561	T=C,A=T
rs115368316	chr1:114500094	114500094	(G/A)	0.0106	-179522	0.9428	0.8561	T=G,A=A
rs1652441726	chr1:114497505	114497505	(-/GGCGA)	0.0106	-182111	0.9428	0.8561	T=-,A=GGCGA
rs77999355	chr1:114495866	114495866	(C/T)	0.0106	-183750	0.9428	0.8561	T=C,A=T
rs1383543852	chr1:114494130	114494130	(-/TTTAA)	0.0106	-185486	0.9428	0.8561	T=-,A=TTTAA
rs116419166	chr1:114493398	114493398	(C/T)	0.0106	-186218	0.9428	0.8561	T=C,A=T
rs74651016	chr1:114492440	114492440	(C/T)	0.0106	-187176	0.9428	0.8561	T=C,A=T
rs78566443	chr1:114489030	114489030	(A/G)	0.0106	-190586	0.9428	0.8561	T=A,A=G
rs79744310	chr1:114488740	114488740	(G/A)	0.0106	-190876	0.9428	0.8561	T=G,A=A
rs114954058	chr1:114487148	114487148	(T/G)	0.0106	-192468	0.9428	0.8561	T=T,A=G
rs7550104	chr1:114484649	114484649	(G/A)	0.0106	-194967	0.9428	0.8561	T=G,A=A
rs115965126	chr1:114481858	114481858	(C/G)	0.0106	-197758	0.9428	0.8561	T=C,A=G
rs567365555	chr1:114481661	114481661	(TATA/-)	0.0106	-197955	0.9428	0.8561	T=TATA,A=-
rs7533214	chr1:114481308	114481308	(C/T)	0.0106	-198308	0.9428	0.8561	T=C,A=T
rs190056701	chr1:114480090	114480090	(T/G)	0.0106	-199526	0.9428	0.8561	T=T,A=G
rs116737387	chr1:114480074	114480074	(C/T)	0.0106	-199542	0.9428	0.8561	T=C,A=T
rs7538458	chr1:114479353	114479353	(A/C)	0.0106	-200263	0.9428	0.8561	T=A,A=C
rs114965782	chr1:114476187	114476187	(T/G)	0.0106	-203429	0.9428	0.8561	T=T,A=G
rs11803560	chr1:114475456	114475456	(A/C)	0.0106	-204160	0.9428	0.8561	T=A,A=C
rs75783406	chr1:114472054	114472054	(C/G)	0.0106	-207562	0.9428	0.8561	T=C,A=G
rs77945683	chr1:114471943	114471943	(A/C)	0.0106	-207673	0.9428	0.8561	T=A,A=C
rs77907069	chr1:114471575	114471575	(A/G)	0.0106	-208041	0.9428	0.8561	T=A,A=G
rs116728245	chr1:114471208	114471208	(G/C)	0.0106	-208408	0.9428	0.8561	T=G,A=C
rs74901102	chr1:114469153	114469153	(C/G)	0.0106	-210463	0.9428	0.8561	T=C,A=G
rs11802949	chr1:114465979	114465979	(G/A)	0.0106	-213637	0.9428	0.8561	T=G,A=A
rs74317591	chr1:114464147	114464147	(T/C)	0.0106	-215469	0.9428	0.8561	T=T,A=C
.	chr1:114463036	114463036	(AAG/-)	0.0106	-216580	0.9428	0.8561	T=AAG,A=-
rs114258144	chr1:114462113	114462113	(T/C)	0.0106	-217503	0.9428	0.8561	T=T,A=C
rs115748164	chr1:114459926	114459926	(T/C)	0.0106	-219690	0.9428	0.8561	T=T,A=C
rs1649845386	chr1:114459750	114459750	(AA/-)	0.0106	-219866	0.9428	0.8561	T=AA,A=-
rs11812026	chr1:114456573	114456573	(T/C)	0.0106	-223043	0.9428	0.8561	T=T,A=C
rs11799935	chr1:114456022	114456022	(G/A)	0.0106	-223594	0.9428	0.8561	T=G,A=A
rs115912510	chr1:114454540	114454540	(G/A)	0.0106	-225076	0.9428	0.8561	T=G,A=A
rs114581028	chr1:114453699	114453699	(C/G)	0.0106	-225917	0.9428	0.8561	T=C,A=G
rs146109483	chr1:114453320	114453320	(T/C)	0.0106	-226296	0.9428	0.8561	T=T,A=C
rs114271743	chr1:114453038	114453038	(G/A)	0.0106	-226578	0.9428	0.8561	T=G,A=A
rs115682446	chr1:114452956	114452956	(G/A)	0.0106	-226660	0.9428	0.8561	T=G,A=A
rs6688160	chr1:114452289	114452289	(G/A)	0.0106	-227327	0.9428	0.8561	T=G,A=A
rs11811790	chr1:114451097	114451097	(T/C)	0.0106	-228519	0.9428	0.8561	T=T,A=C
rs80082541	chr1:114447925	114447925	(C/T)	0.0106	-231691	0.9428	0.8561	T=C,A=T
rs114249129	chr1:114444830	114444830	(A/C)	0.0106	-234786	0.9428	0.8561	T=A,A=C
rs75291118	chr1:114444591	114444591	(T/C)	0.0106	-235025	0.9428	0.8561	T=T,A=C
rs77838872	chr1:114443710	114443710	(T/C)	0.0106	-235906	0.9428	0.8561	T=T,A=C
rs74679588	chr1:114443598	114443598	(A/G)	0.0106	-236018	0.9428	0.8561	T=A,A=G
rs182680590	chr1:114443139	114443139	(T/G)	0.0106	-236477	0.9428	0.8561	T=T,A=G
rs11807745	chr1:114442340	114442340	(T/G)	0.0106	-237276	0.9428	0.8561	T=T,A=G
rs74692839	chr1:114441410	114441410	(T/C)	0.0106	-238206	0.9428	0.8561	T=T,A=C
rs74331919	chr1:114439649	114439649	(C/T)	0.0106	-239967	0.9428	0.8561	T=C,A=T
rs115349929	chr1:114439569	114439569	(T/A)	0.0106	-240047	0.9428	0.8561	T=T,A=A
rs114000705	chr1:114437469	114437469	(C/G)	0.0106	-242147	0.9428	0.8561	T=C,A=G
rs115363676	chr1:114437408	114437408	(G/A)	0.0106	-242208	0.9428	0.8561	T=G,A=A
rs143489535	chr1:114436610	114436610	(A/G)	0.0106	-243006	0.9428	0.8561	T=A,A=G
.	chr1:114432301	114432301	(ACT/-)	0.0106	-247315	0.9428	0.8561	T=ACT,A=-
rs7548452	chr1:114432109	114432109	(T/C)	0.0106	-247507	0.9428	0.8561	T=T,A=C
rs75481487	chr1:114431414	114431414	(A/G)	0.0106	-248202	0.9428	0.8561	T=A,A=G
rs77036565	chr1:114430465	114430465	(T/C)	0.0106	-249151	0.9428	0.8561	T=T,A=C
rs6658339	chr1:114430101	114430101	(T/C)	0.0106	-249515	0.9428	0.8561	T=T,A=C
rs11805346	chr1:114426999	114426999	(A/G)	0.0106	-252617	0.9428	0.8561	T=A,A=G
rs138642894	chr1:114424809	114424809	(-/TT)	0.0106	-254807	0.9428	0.8561	T=-,A=TT
rs368087593	chr1:114423907	114423907	(A/C)	0.0106	-255709	0.9428	0.8561	T=A,A=C
rs376261973	chr1:114423906	114423906	(C/A)	0.0106	-255710	0.9428	0.8561	T=C,A=A
rs78432194	chr1:114422160	114422160	(T/C)	0.0106	-257456	0.9428	0.8561	T=T,A=C
rs116275389	chr1:114422006	114422006	(T/C)	0.0106	-257610	0.9428	0.8561	T=T,A=C
rs7512590	chr1:114420491	114420491	(A/G)	0.0106	-259125	0.9428	0.8561	T=A,A=G
rs116500007	chr1:114415631	114415631	(A/T)	0.0106	-263985	0.9428	0.8561	T=A,A=T
rs78852087	chr1:114413001	114413001	(C/T)	0.0106	-266615	0.9428	0.8561	T=C,A=T
rs11807174	chr1:114409443	114409443	(C/T)	0.0106	-270173	0.9428	0.8561	T=C,A=T
rs116709266	chr1:114406519	114406519	(A/T)	0.0106	-273097	0.9428	0.8561	T=A,A=T
rs144789348	chr1:114403842	114403842	(G/T)	0.0106	-275774	0.9428	0.8561	T=G,A=T
rs116707829	chr1:114395538	114395538	(T/C)	0.0106	-284078	0.9428	0.8561	T=T,A=C
rs41310112	chr1:114394736	114394736	(C/T)	0.0106	-284880	0.9428	0.8561	T=C,A=T
rs41301293	chr1:114394488	114394488	(A/C)	0.0106	-285128	0.9428	0.8561	T=A,A=C
rs76917398	chr1:114388587	114388587	(T/C)	0.0106	-291029	0.9428	0.8561	T=T,A=C
rs6687180	chr1:114383933	114383933	(T/C)	0.0106	-295683	0.9428	0.8561	T=T,A=C
rs115096482	chr1:114382961	114382961	(T/C)	0.0106	-296655	0.9428	0.8561	T=T,A=C
rs11807672	chr1:114381581	114381581	(T/C)	0.0106	-298035	0.9428	0.8561	T=T,A=C
rs142193083	chr1:114374925	114374925	(T/G)	0.0106	-304691	0.9428	0.8561	T=T,A=G
rs116387417	chr1:114374235	114374235	(A/T)	0.0106	-305381	0.9428	0.8561	T=A,A=T
rs116070260	chr1:114374160	114374160	(C/T)	0.0106	-305456	0.9428	0.8561	T=C,A=T
rs373482889	chr1:114372333	114372333	(-/T)	0.0106	-307283	0.9428	0.8561	T=-,A=T
rs191753708	chr1:114371932	114371932	(C/T)	0.0106	-307684	0.9428	0.8561	T=C,A=T
rs114690511	chr1:114498058	114498058	(C/T)	0.0108	-181558	0.9251	0.8401	T=C,A=T
rs11805015	chr1:114475576	114475576	(G/A)	0.0108	-204040	0.9251	0.8401	T=G,A=A
rs116084722	chr1:114457239	114457239	(C/T)	0.0108	-222377	0.9251	0.8401	T=C,A=T
rs138880660	chr1:114403809	114403809	(C/T)	0.0104	-275807	0.9417	0.8379	T=C,A=T
rs115611068	chr1:114400360	114400360	(C/T)	0.0104	-279256	0.9417	0.8379	T=C,A=T
rs143931279	chr1:114398916	114398916	(A/-)	0.0104	-280700	0.9417	0.8379	T=A,A=-
rs75224258	chr1:114397285	114397285	(G/A)	0.0104	-282331	0.9417	0.8379	T=G,A=A
rs772890661	chr1:114392304	114392304	(-/T)	0.0104	-287312	0.9417	0.8379	T=-,A=T
rs115351053	chr1:114389931	114389931	(G/A)	0.0104	-289685	0.9417	0.8379	T=G,A=A
rs6660499	chr1:114387709	114387709	(G/T)	0.0104	-291907	0.9417	0.8379	T=G,A=T
rs9429543	chr1:114387439	114387439	(-/TTTTT)	0.0104	-292177	0.9417	0.8379	T=-,A=TTTTT
rs187928796	chr1:114385779	114385779	(T/A)	0.0104	-293837	0.9417	0.8379	T=T,A=A
.	chr1:114385239	114385239	(CTGT/-)	0.0104	-294377	0.9417	0.8379	T=CTGT,A=-
rs11809120	chr1:114385087	114385087	(T/C)	0.0104	-294529	0.9417	0.8379	T=T,A=C
rs11799483	chr1:114377053	114377053	(C/G)	0.0104	-302563	0.9417	0.8379	T=C,A=G
rs116196962	chr1:114376781	114376781	(C/G)	0.0104	-302835	0.9417	0.8379	T=C,A=G
rs139846391	chr1:114526630	114526630	(C/T)	0.0128	-152986	0.9816	0.8265	T=C,A=T
rs181792650	chr1:114479918	114479918	(C/T)	0.011	-199698	0.9081	0.8246	T=C,A=T
rs377567321	chr1:114404809	114404809	(TT/-)	0.011	-274807	0.9081	0.8246	T=TT,A=-
rs560160706	chr1:114460573	114460573	(TTTTTTT/-)	0.0106	-219043	0.9237	0.8218	T=TTTTTTT,A=-
rs11799372	chr1:114382182	114382182	(C/T)	0.0106	-297434	0.9237	0.8218	T=C,A=T
rs1358934332	chr1:114419200	114419200	(AAA/-)	0.0102	-260416	0.9405	0.8196	T=AAA,A=-
rs115844056	chr1:114554742	114554742	(C/T)	0.0134	-124874	1	0.8189	T=C,A=T
rs370611937	chr1:114398912	114398912	(A/C)	0.0108	-280704	0.9064	0.8064	T=A,A=C
rs114876710	chr1:114801296	114801296	(T/C)	0.0122	121680	0.9448	0.8038	T=T,A=C
rs77204175	chr1:114801477	114801477	(T/C)	0.0122	121861	0.9448	0.8038	T=T,A=C
rs76093151	chr1:114801650	114801650	(T/A)	0.0122	122034	0.9448	0.8038	T=T,A=A
rs192829870	chr1:114803832	114803832	(T/C)	0.0122	124216	0.9448	0.8038	T=T,A=C
rs76406644	chr1:114809345	114809345	(A/G)	0.0122	129729	0.9448	0.8038	T=A,A=G
rs115512022	chr1:114811649	114811649	(A/C)	0.0122	132033	0.9448	0.8038	T=A,A=C
rs76527819	chr1:114812153	114812153	(A/G)	0.0122	132537	0.9448	0.8038	T=A,A=G
rs181007446	chr1:114804699	114804699	(C/T)	0.0124	125083	0.9448	0.7907	T=C,A=T
rs75589454	chr1:114808674	114808674	(C/T)	0.0124	129058	0.9448	0.7907	T=C,A=T
rs1656677032	chr1:114637082	114637082	(AAAAC/-)	0.014	-42534	1	0.7833	T=AAAAC,A=-
.	chr1:114803432	114803432	(-/TTA)	0.0126	123816	0.9448	0.778	T=-,A=TTA
rs78965814	chr1:114815231	114815231	(T/C)	0.013	135615	0.9447	0.7537	T=T,A=C
rs75979679	chr1:114820479	114820479	(G/A)	0.013	140863	0.9447	0.7537	T=G,A=A
rs968348752	chr1:114823588	114823588	(T/-)	0.013	143972	0.9447	0.7537	T=T,A=-
rs139189418	chr1:114824970	114824970	(C/A)	0.013	145354	0.9447	0.7537	T=C,A=A
rs115714520	chr1:114826324	114826324	(C/A)	0.013	146708	0.9447	0.7537	T=C,A=A
rs75472022	chr1:114826410	114826410	(C/T)	0.013	146794	0.9447	0.7537	T=C,A=T
rs78851139	chr1:114831521	114831521	(G/A)	0.013	151905	0.9447	0.7537	T=G,A=A
rs78815238	chr1:114833540	114833540	(T/A)	0.013	153924	0.9447	0.7537	T=T,A=A
rs11802333	chr1:114837545	114837545	(C/G)	0.013	157929	0.9447	0.7537	T=C,A=G
rs11811291	chr1:114841665	114841665	(G/A)	0.013	162049	0.9447	0.7537	T=G,A=A
rs11811302	chr1:114841775	114841775	(G/T)	0.013	162159	0.9447	0.7537	T=G,A=T
rs11811997	chr1:114845913	114845913	(T/C)	0.013	166297	0.9447	0.7537	T=T,A=C
rs145126746	chr1:114852073	114852073	(G/A)	0.013	172457	0.9447	0.7537	T=G,A=A
rs11804442	chr1:114852962	114852962	(C/T)	0.013	173346	0.9447	0.7537	T=C,A=T
rs11799700	chr1:114853353	114853353	(A/C)	0.013	173737	0.9447	0.7537	T=A,A=C
rs1187655265	chr1:114413572	114413572	(AG/-)	0.0102	-266044	0.9009	0.7519	T=AG,A=-
rs75902511	chr1:114976917	114976917	(C/T)	0.0112	297301	0.8713	0.7454	T=C,A=T
rs61522509	chr1:114855296	114855296	(A/G)	0.0132	175680	0.9447	0.7421	T=A,A=G
rs35024065	chr1:114856958	114856958	(C/A)	0.0132	177342	0.9447	0.7421	T=C,A=A
rs188308935	chr1:114862508	114862508	(C/T)	0.0132	182892	0.9447	0.7421	T=C,A=T
.	chr1:114865948	114865948	(T/-)	0.0132	186332	0.9447	0.7421	T=T,A=-
rs75247564	chr1:114882497	114882497	(C/T)	0.0132	202881	0.9447	0.7421	T=C,A=T
rs77948893	chr1:114884087	114884087	(G/A)	0.0132	204471	0.9447	0.7421	T=G,A=A
rs11807096	chr1:114886955	114886955	(G/A)	0.0132	207339	0.9447	0.7421	T=G,A=A
rs115582512	chr1:114888692	114888692	(C/A)	0.0132	209076	0.9447	0.7421	T=C,A=A
rs11799348	chr1:114890755	114890755	(C/T)	0.0132	211139	0.9447	0.7421	T=C,A=T
rs116140096	chr1:114891547	114891547	(A/G)	0.0132	211931	0.9447	0.7421	T=A,A=G
rs76815187	chr1:114891694	114891694	(G/A)	0.0132	212078	0.9447	0.7421	T=G,A=A
rs80351686	chr1:114891995	114891995	(C/T)	0.0132	212379	0.9447	0.7421	T=C,A=T
rs11806692	chr1:114893644	114893644	(T/C)	0.0132	214028	0.9447	0.7421	T=T,A=C
rs77164528	chr1:114911834	114911834	(G/C)	0.0132	232218	0.9447	0.7421	T=G,A=C
rs75136051	chr1:114917859	114917859	(G/A)	0.0132	238243	0.9447	0.7421	T=G,A=A
rs77910128	chr1:114917864	114917864	(C/T)	0.0132	238248	0.9447	0.7421	T=C,A=T
rs1669328927	chr1:114927395	114927395	(-/A)	0.0132	247779	0.9447	0.7421	T=-,A=A
rs150586064	chr1:114934471	114934471	(A/T)	0.0132	254855	0.9447	0.7421	T=A,A=T
rs77548088	chr1:114938749	114938749	(G/T)	0.0132	259133	0.9447	0.7421	T=G,A=T
rs60852774	chr1:114942628	114942628	(T/C)	0.0132	263012	0.9447	0.7421	T=T,A=C
rs11807557	chr1:114948378	114948378	(G/T)	0.0132	268762	0.9447	0.7421	T=G,A=T
rs114932024	chr1:114950496	114950496	(A/T)	0.0132	270880	0.9447	0.7421	T=A,A=T
rs74758677	chr1:114953078	114953078	(A/G)	0.0132	273462	0.9447	0.7421	T=A,A=G
rs11800098	chr1:114957854	114957854	(C/A)	0.0132	278238	0.9447	0.7421	T=C,A=A
rs147671535	chr1:114966143	114966143	(A/G)	0.0132	286527	0.9447	0.7421	T=A,A=G
rs77688425	chr1:114971107	114971107	(C/T)	0.0132	291491	0.9447	0.7421	T=C,A=T
rs376050158	chr1:114983947	114983947	(-/TGGG)	0.0132	304331	0.9447	0.7421	T=-,A=TGGG
rs11800954	chr1:114987650	114987650	(G/A)	0.0132	308034	0.9447	0.7421	T=G,A=A
rs61730058	chr1:114994746	114994746	(A/C)	0.0132	315130	0.9447	0.7421	T=A,A=C
rs115807715	chr1:114995441	114995441	(C/T)	0.0132	315825	0.9447	0.7421	T=C,A=T
rs11802611	chr1:115000266	115000266	(A/G)	0.0132	320650	0.9447	0.7421	T=A,A=G
rs185444089	chr1:115007482	115007482	(T/G)	0.0132	327866	0.9447	0.7421	T=T,A=G
rs77672201	chr1:115012096	115012096	(T/C)	0.0132	332480	0.9447	0.7421	T=T,A=C
rs370210169	chr1:115015710	115015710	(A/C)	0.0132	336094	0.9447	0.7421	T=A,A=C
rs78564571	chr1:115017077	115017077	(T/C)	0.0132	337461	0.9447	0.7421	T=T,A=C
rs78935791	chr1:115022228	115022228	(C/G)	0.0132	342612	0.9447	0.7421	T=C,A=G
rs74752764	chr1:115025709	115025709	(A/G)	0.0132	346093	0.9447	0.7421	T=A,A=G
rs114818976	chr1:115027161	115027161	(G/A)	0.0132	347545	0.9447	0.7421	T=G,A=A
rs78092574	chr1:115032699	115032699	(A/T)	0.0132	353083	0.9447	0.7421	T=A,A=T
rs75841293	chr1:115037580	115037580	(T/C)	0.0132	357964	0.9447	0.7421	T=T,A=C
rs78557597	chr1:115040595	115040595	(C/T)	0.0132	360979	0.9447	0.7421	T=C,A=T
rs78841911	chr1:115043796	115043796	(G/A)	0.0132	364180	0.9447	0.7421	T=G,A=A
rs115614381	chr1:115044841	115044841	(G/A)	0.0132	365225	0.9447	0.7421	T=G,A=A
rs80279044	chr1:115046894	115046894	(A/G)	0.0132	367278	0.9447	0.7421	T=A,A=G
rs115815406	chr1:115047632	115047632	(C/G)	0.0132	368016	0.9447	0.7421	T=C,A=G
rs374502994	chr1:115047808	115047808	(A/T)	0.0132	368192	0.9447	0.7421	T=A,A=T
rs367790422	chr1:115047809	115047809	(T/G)	0.0132	368193	0.9447	0.7421	T=T,A=G
rs949137815	chr1:115047905	115047905	(T/-)	0.0132	368289	0.9447	0.7421	T=T,A=-
rs114553397	chr1:115047958	115047958	(G/A)	0.0132	368342	0.9447	0.7421	T=G,A=A
rs79690531	chr1:115050049	115050049	(T/C)	0.0132	370433	0.9447	0.7421	T=T,A=C
rs77728129	chr1:115054165	115054165	(A/G)	0.0132	374549	0.9447	0.7421	T=A,A=G
rs1557805505	chr1:114925964	114925964	(T/-)	0.0134	246348	0.9447	0.7309	T=T,A=-
rs151325891	chr1:114936140	114936140	(G/A)	0.0134	256524	0.9447	0.7309	T=G,A=A
rs1443789730	chr1:114944847	114944847	(-/T)	0.0134	265231	0.9447	0.7309	T=-,A=T
rs143767842	chr1:114967126	114967126	(G/A)	0.0134	287510	0.9447	0.7309	T=G,A=A
rs76294193	chr1:115065951	115065951	(C/G)	0.0134	386335	0.9447	0.7309	T=C,A=G
rs11806315	chr1:115068125	115068125	(C/T)	0.0134	388509	0.9447	0.7309	T=C,A=T
rs11803821	chr1:115069433	115069433	(G/A)	0.0134	389817	0.9447	0.7309	T=G,A=A
rs144352432	chr1:115072855	115072855	(C/G)	0.0134	393239	0.9447	0.7309	T=C,A=G
rs78347964	chr1:115074569	115074569	(G/A)	0.0134	394953	0.9447	0.7309	T=G,A=A
rs1014851892	chr1:114443868	114443868	(-/A)	0.0124	-235748	0.908	0.7303	T=-,A=A
rs147499470	chr1:115006374	115006374	(A/G)	0.0136	326758	0.9447	0.72	T=A,A=G
rs143851535	chr1:114950881	114950881	(G/T)	0.0128	271265	0.9079	0.7071	T=G,A=T
rs6659741	chr1:114788937	114788937	(G/A)	0.0144	109321	0.9631	0.7061	T=G,A=A
rs1465367297	chr1:114435877	114435877	(TTTTTTTTTTT/-)	0.0124	-243739	0.8895	0.701	T=TTTTTTTTTTT,A=-
rs77701915	chr1:115036749	115036749	(G/A)	0.014	357133	0.9447	0.6991	T=G,A=A
rs1156994704	chr1:115055529	115055529	(-/T)	0.0144	375913	0.9447	0.6793	T=-,A=T
rs77270399	chr1:115078387	115078387	(G/A)	0.0134	398771	0.9079	0.6749	T=G,A=A
rs75532599	chr1:115080503	115080503	(G/A)	0.0134	400887	0.9079	0.6749	T=G,A=A
rs77088165	chr1:115083868	115083868	(C/A)	0.0134	404252	0.9079	0.6749	T=C,A=A
rs964910634	chr1:114817740	114817740	(TC/-)	0.012	138124	0.8528	0.666	T=TC,A=-
rs114501001	chr1:115106576	115106576	(T/G)	0.012	426960	0.8528	0.666	T=T,A=G
rs78818167	chr1:115088360	115088360	(C/T)	0.0126	408744	0.8711	0.6614	T=C,A=T
rs76297807	chr1:115089792	115089792	(G/A)	0.0126	410176	0.8711	0.6614	T=G,A=A
rs79429537	chr1:115093183	115093183	(A/C)	0.0126	413567	0.8711	0.6614	T=A,A=C
.	chr1:115104410	115104410	(-/GGAA)	0.0126	424794	0.8711	0.6614	T=-,A=GGAA
rs1436490255	chr1:114921648	114921648	(-/AA)	0.0148	242032	0.9446	0.6607	T=-,A=AA
rs1557932135	chr1:114576431	114576431	(-/TTATTATTATTATTA)	0.0132	-103185	0.8895	0.6578	T=-,A=TTATTATTATTATTA
rs75241618	chr1:115085859	115085859	(T/C)	0.0132	406243	0.8895	0.6578	T=T,A=C
rs1355654264	chr1:114421351	114421351	(-/A)	0.0138	-258265	0.9078	0.6551	T=-,A=A
rs1203759507	chr1:114500746	114500746	(-/A)	0.014	-178870	0.9078	0.6455	T=-,A=A
rs77411177	chr1:114645276	114645276	(G/A)	0.017	-34340	1	0.6431	T=G,A=A
rs569224597	chr1:114398925	114398925	(A/C)	0.0082	-280691	0.926	0.6374	T=A,A=C
rs1205790647	chr1:114515943	114515943	(T/-)	0.0148	-163673	0.9262	0.6351	T=T,A=-
rs74362904	chr1:114997860	114997860	(A/G)	0.0154	318244	0.9446	0.6345	T=A,A=G
rs1435243693	chr1:115043436	115043436	(-/A)	0.0156	363820	0.9446	0.6262	T=-,A=A
rs147060780	chr1:114371111	114371111	(T/C)	0.008	-308505	0.9242	0.6193	T=T,A=C
rs1389412615	chr1:114966689	114966689	(-/T)	0.0158	287073	0.9446	0.6182	T=-,A=T
rs75269739	chr1:115111721	115111721	(A/G)	0.0136	432105	0.871	0.612	T=A,A=G
rs998516841	chr1:114789964	114789964	(T/G)	0.0126	110348	0.8343	0.6067	T=T,A=G
rs114474233	chr1:114371301	114371301	(G/A)	0.0078	-308315	0.9222	0.6011	T=G,A=A
rs1244333296	chr1:114638762	114638762	(AA/-)	0.0136	-40854	0.8525	0.5863	T=AA,A=-
rs1191377534	chr1:114429190	114429190	(-/T)	0.0156	-250426	0.9077	0.5782	T=-,A=T
rs77226757	chr1:115114992	115114992	(C/T)	0.0134	435376	0.8341	0.5698	T=C,A=T
rs77285218	chr1:115116743	115116743	(T/C)	0.0134	437127	0.8341	0.5698	T=T,A=C
rs11805693	chr1:115132148	115132148	(C/T)	0.0134	452532	0.8341	0.5698	T=C,A=T
rs185332546	chr1:115016560	115016560	(G/A)	0.0172	336944	0.9445	0.5669	T=G,A=A
rs1318734754	chr1:114549500	114549500	(-/T)	0.0194	-130116	1	0.5622	T=-,A=T
rs12065403	chr1:114651276	114651276	(-/ACACACACACACACACAC)	0.0148	-28340	0.8708	0.5615	T=-,A=ACACACACACACACACAC
rs77926506	chr1:115118296	115118296	(C/G)	0.0136	438680	0.8341	0.5613	T=C,A=G
rs78938150	chr1:115130282	115130282	(C/T)	0.0136	450666	0.8341	0.5613	T=C,A=T
rs80112663	chr1:115130377	115130377	(C/T)	0.0136	450761	0.8341	0.5613	T=C,A=T
rs556423846	chr1:114954547	114954547	(-/TTTATTTATTTATTTA)	0.0094	274931	0.8064	0.5548	T=-,A=TTTATTTATTTATTTA
rs1651011339	chr1:114376878	114376878	(-/T)	0.0162	-302738	0.8891	0.534	T=-,A=T
rs1466933166	chr1:114429630	114429630	(A/-)	0.017	-249986	0.889	0.5083	T=A,A=-
rs76793479	chr1:115132991	115132991	(C/A)	0.0154	453375	0.8338	0.4944	T=C,A=A
rs139405148	chr1:114668724	114668724	(A/G)	0.0054	-10892	1	0.4881	T=A,A=G
rs1300623562	chr1:114439468	114439468	(AAAAA/-)	0.015	-240148	0.8154	0.4856	T=AAAAA,A=-
rs1654212758	chr1:114548682	114548682	(TATATA/-)	0.0082	-130934	0.8027	0.479	T=TATATA,A=-
rs939706802	chr1:114370997	114370997	(-/T)	0.0112	-308619	0.669	0.4395	T=-,A=T
rs867555922	chr1:114569664	114569664	(-/T)	0.0248	-109952	1	0.4374	T=-,A=T
rs115093396	chr1:114468247	114468247	(G/A)	0.0206	-211369	0.9072	0.4352	T=G,A=A
rs1420862731	chr1:114993995	114993995	(-/T)	0.0224	314379	0.9442	0.4328	T=-,A=T
rs1275936535	chr1:114490084	114490084	(A/-)	0.0168	-189532	0.8151	0.4324	T=A,A=-
rs3849189	chr1:114837107	114837107	(T/G)	0.023	157491	0.9442	0.4212	T=T,A=G
rs867570749	chr1:115087615	115087615	(A/-)	0.019	407999	0.8517	0.4166	T=A,A=-
rs75868777	chr1:114552550	114552550	(A/C)	0.0046	-127066	1	0.4155	T=A,A=C
rs1224612690	chr1:114436400	114436400	(AAA/-)	0.0198	-243216	0.8516	0.3993	T=AAA,A=-
rs75598455	chr1:114843398	114843398	(C/T)	0.0244	163782	0.9441	0.3964	T=C,A=T
rs1215726496	chr1:115153235	115153235	(C/A)	0.0138	473619	0.705	0.3951	T=C,A=A
rs76418366	chr1:115141193	115141193	(G/A)	0.014	461577	0.705	0.3893	T=G,A=A
rs114972854	chr1:115142970	115142970	(C/T)	0.014	463354	0.705	0.3893	T=C,A=T
rs116498943	chr1:115147754	115147754	(T/C)	0.014	468138	0.705	0.3893	T=T,A=C
.	chr1:115154214	115154214	(-/A)	0.014	474598	0.705	0.3893	T=-,A=A
rs79293150	chr1:115157627	115157627	(A/G)	0.014	478011	0.705	0.3893	T=A,A=G
rs11800270	chr1:115158978	115158978	(C/A)	0.014	479362	0.705	0.3893	T=C,A=A
rs11805336	chr1:115161568	115161568	(T/A)	0.014	481952	0.705	0.3893	T=T,A=A
.	chr1:115163459	115163459	(T/-)	0.014	483843	0.705	0.3893	T=T,A=-
rs76018497	chr1:115167504	115167504	(C/T)	0.014	487888	0.705	0.3893	T=C,A=T
rs74671184	chr1:115172002	115172002	(T/C)	0.014	492386	0.705	0.3893	T=T,A=C
rs11807904	chr1:115172450	115172450	(T/C)	0.014	492834	0.705	0.3893	T=T,A=C
rs77762178	chr1:115174275	115174275	(G/A)	0.014	494659	0.705	0.3893	T=G,A=A
rs116020835	chr1:115175828	115175828	(T/C)	0.014	496212	0.705	0.3893	T=T,A=C
rs76325568	chr1:115176652	115176652	(G/A)	0.014	497036	0.705	0.3893	T=G,A=A
rs74663567	chr1:115176674	115176674	(T/G)	0.014	497058	0.705	0.3893	T=T,A=G
rs79298865	chr1:115178978	115178978	(A/T)	0.014	499362	0.705	0.3893	T=A,A=T
rs183653041	chr1:114843550	114843550	(A/T)	0.0242	163934	0.9255	0.3841	T=A,A=T
rs376034197	chr1:115149328	115149328	(C/T)	0.0142	469712	0.7049	0.3837	T=C,A=T
rs372742015	chr1:115151931	115151931	(A/C)	0.0138	472315	0.6866	0.3747	T=A,A=C
rs183097693	chr1:114533418	114533418	(T/A)	0.0286	-146198	0.9626	0.35	T=T,A=A
.	chr1:115164135	115164135	(A/-)	0.0148	484519	0.6863	0.3487	T=A,A=-
rs138720063	chr1:115153713	115153713	(G/A)	0.0134	474097	0.6499	0.3458	T=G,A=A
rs185252867	chr1:114384050	114384050	(G/A)	0.0056	-295566	0.8194	0.34	T=G,A=A
rs1667893995	chr1:114907582	114907582	(T/-)	0.029	227966	0.9438	0.3318	T=T,A=-
rs369718574	chr1:114988078	114988078	(G/T)	0.0292	308462	0.9438	0.3294	T=G,A=T
rs41274134	chr1:114854672	114854672	(C/T)	0.0294	175056	0.9438	0.3271	T=C,A=T
rs145907713	chr1:114933256	114933256	(G/T)	0.0294	253640	0.9438	0.3271	T=G,A=T
rs141372437	chr1:114933781	114933781	(T/C)	0.0294	254165	0.9438	0.3271	T=T,A=C
rs113517757	chr1:114935054	114935054	(G/T)	0.0294	255438	0.9438	0.3271	T=G,A=T
rs933781449	chr1:114948704	114948704	(G/-)	0.0294	269088	0.9438	0.3271	T=G,A=-
rs60648472	chr1:114954930	114954930	(C/A)	0.0294	275314	0.9438	0.3271	T=C,A=A
rs145623831	chr1:114961109	114961109	(A/G)	0.0294	281493	0.9438	0.3271	T=A,A=G
rs79513028	chr1:114971647	114971647	(G/C)	0.0294	292031	0.9438	0.3271	T=G,A=C
rs74376831	chr1:114978996	114978996	(C/T)	0.0294	299380	0.9438	0.3271	T=C,A=T
rs79738279	chr1:114982481	114982481	(C/T)	0.0294	302865	0.9438	0.3271	T=C,A=T
rs74755743	chr1:114982815	114982815	(G/A)	0.0294	303199	0.9438	0.3271	T=G,A=A
rs11804196	chr1:114419218	114419218	(A/G)	0.0272	-260398	0.9066	0.3269	T=A,A=G
rs7513214	chr1:115019102	115019102	(G/A)	0.0296	339486	0.9438	0.3248	T=G,A=A
rs139753920	chr1:114864957	114864957	(C/T)	0.0304	185341	0.9437	0.316	T=C,A=T
.	chr1:114870436	114870436	(-/TG)	0.031	190820	0.9437	0.3096	T=-,A=TG
rs115773637	chr1:114854824	114854824	(A/C)	0.0312	175208	0.9437	0.3076	T=A,A=C
rs77000038	chr1:114860537	114860537	(T/C)	0.0312	180921	0.9437	0.3076	T=T,A=C
rs79015520	chr1:114866441	114866441	(G/A)	0.0312	186825	0.9437	0.3076	T=G,A=A
rs78393159	chr1:114866600	114866600	(T/C)	0.0312	186984	0.9437	0.3076	T=T,A=C
rs76373402	chr1:114870545	114870545	(C/A)	0.0312	190929	0.9437	0.3076	T=C,A=A
rs79231561	chr1:114904932	114904932	(A/G)	0.0312	225316	0.9437	0.3076	T=A,A=G
rs41274136	chr1:114910034	114910034	(G/A)	0.0312	230418	0.9437	0.3076	T=G,A=A
rs1251768828	chr1:115152418	115152418	(A/G)	0.0112	472802	0.5587	0.3065	T=A,A=G
rs61810730	chr1:115176739	115176739	(AG/-)	0.0178	497123	0.7038	0.304	T=AG,A=-
rs540247791	chr1:114576243	114576243	(-/TA)	0.0086	-103373	0.6238	0.3035	T=-,A=TA
rs1553227831	chr1:114529581	114529581	(-/TAAATAAA)	0.0347	-150035	0.9623	0.2857	T=-,A=TAAATAAA
rs375521793	chr1:115048306	115048306	(AT/-)	0.0337	368690	0.9435	0.2831	T=AT,A=-
rs1252492149	chr1:114481629	114481629	(-/TATA)	0.0304	-197987	0.8875	0.2794	T=-,A=TATA
rs918532862	chr1:115055328	115055328	(-/TT)	0.0329	375712	0.9248	0.2788	T=-,A=TT
.	chr1:115045815	115045815	(C/-)	0.0052	366199	0.7667	0.2762	T=C,A=-
.	chr1:115045817	115045817	(CCT/-)	0.0052	366201	0.7667	0.2762	T=CCT,A=-
rs200133044	chr1:115045821	115045821	(-/GT)	0.0052	366205	0.7667	0.2762	T=-,A=GT
rs116157372	chr1:114617066	114617066	(C/T)	0.0403	-62550	1	0.2642	T=C,A=T
rs11807025	chr1:114548305	114548305	(T/C)	0.0403	-131311	1	0.2642	T=T,A=C
rs1557858373	chr1:114426507	114426507	(-/T)	0.0333	-253109	0.906	0.2642	T=-,A=T
rs1318662590	chr1:114789899	114789899	(T/-)	0.0194	110283	0.6848	0.2636	T=T,A=-
rs1414861434	chr1:114543534	114543534	(-/A)	0.0399	-136082	0.9811	0.2569	T=-,A=A
rs1655904175	chr1:114614579	114614579	(-/T)	0.0415	-65037	1	0.2563	T=-,A=T
rs1241305881	chr1:114490106	114490106	(AAAGG/-)	0.0343	-189510	0.9059	0.2562	T=AAAGG,A=-
rs79753878	chr1:114549451	114549451	(T/C)	0.0417	-130165	1	0.255	T=T,A=C
rs57946096	chr1:115133336	115133336	(C/T)	0.0294	453720	0.8314	0.2538	T=C,A=T
rs145608950	chr1:114662866	114662866	(G/T)	0.0028	-16750	1	0.2525	T=G,A=T
rs6671190	chr1:114579346	114579346	(C/A)	0.0423	-100270	1	0.2512	T=C,A=A
rs374332374	chr1:114717398	114717398	(T/-)	0.0411	37782	0.981	0.2491	T=T,A=-
rs60316949	chr1:114522726	114522726	(A/G)	0.0413	-156890	0.981	0.2479	T=A,A=G
rs369528569	chr1:115151445	115151445	(C/T)	0.0064	471829	0.6524	0.2465	T=C,A=T
.	chr1:114617307	114617307	(TTA/-)	0.0431	-62309	1	0.2464	T=TTA,A=-
rs28420935	chr1:114616274	114616274	(C/T)	0.0431	-63342	1	0.2464	T=C,A=T
rs11803452	chr1:114659738	114659738	(T/C)	0.0433	-19878	1	0.2452	T=T,A=C
rs75959053	chr1:114630936	114630936	(C/T)	0.0433	-48680	1	0.2452	T=C,A=T
rs79755555	chr1:114630924	114630924	(A/G)	0.0433	-48692	1	0.2452	T=A,A=G
rs367614747	chr1:114551316	114551316	(-/TA)	0.0419	-128300	0.981	0.2442	T=-,A=TA
rs11809609	chr1:114559626	114559626	(A/G)	0.0439	-119990	1	0.2417	T=A,A=G
rs376286467	chr1:114633439	114633439	(-/AAAA)	0.0367	-46177	0.9056	0.2388	T=-,A=AAAA
rs147109745	chr1:114562888	114562888	(C/T)	0.0447	-116728	1	0.2372	T=C,A=T
rs6666080	chr1:114653533	114653533	(C/T)	0.0449	-26083	1	0.2361	T=C,A=T
rs181309750	chr1:114863924	114863924	(C/T)	0.0026	184308	1	0.2344	T=C,A=T
rs146206014	chr1:114954921	114954921	(T/C)	0.0026	275305	1	0.2344	T=T,A=C
rs151204271	chr1:115038457	115038457	(T/C)	0.0026	358841	1	0.2344	T=T,A=C
rs150639153	chr1:115063470	115063470	(G/C)	0.0026	383854	1	0.2344	T=G,A=C
rs79086420	chr1:114635433	114635433	(C/T)	0.0455	-44183	1	0.2328	T=C,A=T
rs79608143	chr1:114611699	114611699	(C/A)	0.0455	-67917	1	0.2328	T=C,A=A
rs17032791	chr1:114560561	114560561	(T/C)	0.0455	-119055	1	0.2328	T=T,A=C
rs58280301	chr1:114664324	114664324	(G/A)	0.0457	-15292	1	0.2317	T=G,A=A
rs78222773	chr1:114644344	114644344	(A/G)	0.0465	-35272	1	0.2276	T=A,A=G
rs1655012711	chr1:114585367	114585367	(-/A)	0.0471	-94249	1	0.2245	T=-,A=A
rs11799831	chr1:114663136	114663136	(A/G)	0.0481	-16480	1	0.2196	T=A,A=G
rs146664340	chr1:114577754	114577754	(G/A)	0.0024	-101862	1	0.2163	T=G,A=A
rs142545862	chr1:114858570	114858570	(G/A)	0.0024	178954	1	0.2163	T=G,A=A
rs149647476	chr1:115036137	115036137	(C/T)	0.0024	356521	1	0.2163	T=C,A=T
rs11803881	chr1:114812509	114812509	(A/G)	0.0443	132893	0.9429	0.2128	T=A,A=G
rs1466829984	chr1:114710258	114710258	(A/-)	0.0481	30642	0.9809	0.2113	T=A,A=-
rs181970776	chr1:114823504	114823504	(T/A)	0.003	143888	0.8652	0.2025	T=T,A=A
rs79972831	chr1:114693284	114693284	(A/G)	0.0501	13668	0.9809	0.2025	T=A,A=G
rs577061364	chr1:114695931	114695931	(-/CACACACGCACACG)	0.0509	16315	0.9808	0.1991	T=-,A=CACACACGCACACG
rs369484167	chr1:114398929	114398929	(-/C)	0.0022	-280687	1	0.1982	T=-,A=C
rs6693406	chr1:114824652	114824652	(G/A)	0.0493	145036	0.9617	0.198	T=G,A=A
rs1176204827	chr1:115033005	115033005	(T/-)	0.0475	353389	0.9427	0.1978	T=T,A=-
rs944616601	chr1:114628319	114628319	(-/A)	0.0517	-51297	0.9808	0.1959	T=-,A=A
rs114085863	chr1:114542175	114542175	(C/T)	0.0537	-137441	1	0.1956	T=C,A=T
rs1275043104	chr1:115079137	115079137	(CACACA/-)	0.0451	399521	0.9048	0.1924	T=CACACA,A=-
rs77778033	chr1:115129147	115129147	(G/A)	0.0385	449531	0.8298	0.1908	T=G,A=A
rs61752481	chr1:114737984	114737984	(A/C)	0.0535	58368	0.9808	0.1889	T=A,A=C
rs59298357	chr1:114743621	114743621	(A/G)	0.0535	64005	0.9808	0.1889	T=A,A=G
rs74511873	chr1:114747569	114747569	(A/G)	0.0535	67953	0.9808	0.1889	T=A,A=G
.	chr1:114724613	114724613	(-/T)	0.0537	44997	0.9808	0.1882	T=-,A=T
rs78895324	chr1:114530112	114530112	(T/C)	0.0537	-149504	0.9808	0.1882	T=T,A=C
rs77155635	chr1:114531647	114531647	(T/G)	0.0539	-147969	0.9808	0.1874	T=T,A=G
rs1268458801	chr1:114793133	114793133	(A/-)	0.0501	113517	0.9426	0.187	T=A,A=-
rs200197762	chr1:114576245	114576245	(-/TA)	0.0092	-103371	0.4725	0.1864	T=-,A=TA
rs60189844	chr1:114702553	114702553	(G/A)	0.0543	22937	0.9808	0.186	T=G,A=A
rs1284343987	chr1:114573349	114573349	(T/-)	0.0565	-106267	1	0.1854	T=T,A=-
rs61146772	chr1:114760748	114760748	(C/A)	0.0531	81132	0.9616	0.183	T=C,A=A
rs113376751	chr1:114498126	114498126	(-/A)	0.0459	-181490	0.8857	0.1809	T=-,A=A
.	chr1:114668520	114668520	(-/ACAC)	0.0521	-11096	0.9425	0.1794	T=-,A=ACAC
rs9724624	chr1:114714742	114714742	(A/G)	0.0585	35126	0.9807	0.1719	T=A,A=G
rs77535512	chr1:114561172	114561172	(C/T)	0.0617	-118444	1	0.1689	T=C,A=T
rs6688348	chr1:114450273	114450273	(A/T)	0.0517	-229343	0.9041	0.1664	T=A,A=T
.	chr1:114449666	114449666	(A/-)	0.0517	-229950	0.9041	0.1664	T=A,A=-
rs74113185	chr1:114444969	114444969	(C/T)	0.0517	-234647	0.9041	0.1664	T=C,A=T
rs56262010	chr1:114410906	114410906	(C/T)	0.0517	-268710	0.9041	0.1664	T=C,A=T
rs1557846523	chr1:114409523	114409523	(-/CT)	0.0517	-270093	0.9041	0.1664	T=-,A=CT
rs145541038	chr1:114468449	114468449	(G/A)	0.0022	-211167	0.9081	0.1635	T=G,A=A
rs1162938667	chr1:115166202	115166202	(T/-)	0.0323	486586	0.6994	0.1625	T=T,A=-
rs60476966	chr1:114395250	114395250	(C/A)	0.0515	-284366	0.885	0.1601	T=C,A=A
rs6691166	chr1:114510877	114510877	(A/G)	0.0537	-168739	0.9039	0.1598	T=A,A=G
rs112736146	chr1:114509886	114509886	(T/C)	0.0539	-169730	0.9039	0.1592	T=T,A=C
rs1254779735	chr1:114635026	114635026	(-/AA)	0.0633	-44590	0.9806	0.158	T=-,A=AA
rs1017744675	chr1:114881501	114881501	(-/TCCTTCCTTCCT)	0.0373	201885	0.7356	0.1549	T=-,A=TCCTTCCTTCCT
rs7524455	chr1:114869746	114869746	(T/A)	0.0631	190130	0.9612	0.1523	T=T,A=A
rs887958673	chr1:114551628	114551628	(-/AA)	0.0681	-127988	1	0.152	T=-,A=AA
.	chr1:114753290	114753290	(GAAACTCTG/-)	0.0673	73674	0.9805	0.148	T=GAAACTCTG,A=-
rs140481395	chr1:114731390	114731390	(-/A)	0.0675	51774	0.9805	0.1475	T=-,A=A
rs56704559	chr1:114522558	114522558	(C/T)	0.0677	-157058	0.9805	0.147	T=C,A=T
rs150262462	chr1:114663006	114663006	(A/G)	0.0016	-16610	1	0.1441	T=A,A=G
rs185526394	chr1:114649245	114649245	(G/T)	0.0016	-30371	1	0.1441	T=G,A=T
rs116241531	chr1:114622038	114622038	(G/C)	0.0016	-57578	1	0.1441	T=G,A=C
rs182155588	chr1:114579647	114579647	(C/A)	0.0016	-99969	1	0.1441	T=C,A=A
rs149721552	chr1:114548560	114548560	(T/C)	0.0016	-131056	1	0.1441	T=T,A=C
rs116236038	chr1:114529102	114529102	(A/T)	0.0016	-150514	1	0.1441	T=A,A=T
rs191187804	chr1:114929083	114929083	(C/T)	0.0016	249467	1	0.1441	T=C,A=T
rs184070897	chr1:114972021	114972021	(A/C)	0.0016	292405	1	0.1441	T=A,A=C
rs7517208	chr1:114372570	114372570	(A/G)	0.0593	-307046	0.9034	0.1437	T=A,A=G
rs1190432460	chr1:114751693	114751693	(-/A)	0.0667	72077	0.961	0.1435	T=-,A=A
rs565476279	chr1:114691399	114691399	(-/T)	0.0671	11783	0.961	0.1426	T=-,A=T
rs72990831	chr1:114518866	114518866	(T/C)	0.0677	-160750	0.961	0.1412	T=T,A=C
rs1332503357	chr1:114517374	114517374	(A/-)	0.0641	-162242	0.9223	0.1379	T=A,A=-
rs370728782	chr1:114520608	114520608	(-/G)	0.0697	-159008	0.9609	0.1369	T=-,A=G
rs28697583	chr1:114517567	114517567	(G/C)	0.0647	-162049	0.9222	0.1365	T=G,A=C
rs28469736	chr1:114517553	114517553	(C/A)	0.0647	-162063	0.9222	0.1365	T=C,A=A
rs1232657487	chr1:114521936	114521936	(-/TTT)	0.0701	-157680	0.9609	0.136	T=-,A=TTT
rs1214227027	chr1:114856921	114856921	(-/A)	0.0553	177305	0.8268	0.1296	T=-,A=A
.	chr1:114439892	114439892	(AAAG/-)	0.0018	-239724	0.8877	0.1277	T=AAAG,A=-
rs373694954	chr1:114398904	114398904	(-/C)	0.0018	-280712	0.8877	0.1277	T=-,A=C
rs367778851	chr1:114414784	114414784	(A/G)	0.0014	-264832	1	0.1261	T=A,A=G
rs1654297026	chr1:114552716	114552716	(-/T)	0.0839	-126900	1	0.1213	T=-,A=T
rs61431676	chr1:114546470	114546470	(T/G)	0.0845	-133146	1	0.1204	T=T,A=G
rs61083688	chr1:114522254	114522254	(C/T)	0.0825	-157362	0.9802	0.1187	T=C,A=T
rs1278094442	chr1:115169287	115169287	(TTTTTTTTTTTTTTA/-)	0.0459	489671	0.7141	0.1176	T=TTTTTTTTTTTTTTA,A=-
rs11804120	chr1:114875425	114875425	(G/A)	0.0809	195809	0.9604	0.1164	T=G,A=A
rs140625814	chr1:114338651	114338651	(G/A)	0.002	-340965	0.7978	0.1147	T=G,A=A
rs1035380721	chr1:114776661	114776661	(-/TC)	0.0881	97045	0.9801	0.1105	T=-,A=TC
rs1661951897	chr1:114767147	114767147	(ATT/-)	0.0885	87531	0.9801	0.1099	T=ATT,A=-
rs1398764456	chr1:114453364	114453364	(-/A)	0.0765	-226252	0.9016	0.109	T=-,A=A
rs1244333296	chr1:114638762	114638762	(AAA/-)	0.0012	-40854	1	0.108	T=AAA,A=-
rs749137290	chr1:114637369	114637369	(A/-)	0.0962	-42247	1	0.1043	T=A,A=-
rs10158383	chr1:114875174	114875174	(-/TG)	0.0929	195558	0.9599	0.1	NA
rs77609598	chr1:114610699	114610699	(-/A)	0.1008	-68917	1	0.099	NA
rs12134493	chr1:115135325	115135325	(C/A)	0.0709	455709	0.8239	0.0988	NA
rs6679869	chr1:114675106	114675106	(G/C)	0.1036	-4510	1	0.096	NA
rs112452619	chr1:114512191	114512191	(C/T)	0.0859	-167425	0.9006	0.0959	NA
rs11803022	chr1:114669951	114669951	(A/G)	0.104	-9665	1	0.0956	NA
.	chr1:114511397	114511397	(T/-)	0.0863	-168219	0.9005	0.0954	NA
rs72696093	chr1:114523787	114523787	(-/T)	0.1012	-155829	0.9798	0.0946	NA
rs17033044	chr1:115039033	115039033	(C/T)	0.095	359417	0.9397	0.0934	NA
rs10494170	chr1:115039096	115039096	(G/A)	0.095	359480	0.9397	0.0934	NA
rs113392834	chr1:115039137	115039137	(T/G)	0.095	359521	0.9397	0.0934	NA
rs182598670	chr1:114989851	114989851	(A/G)	0.0014	310235	0.8556	0.0923	NA
.	chr1:115043621	115043621	(TATAAC/-)	0.0014	364005	0.8556	0.0923	NA
rs77643456	chr1:114733532	114733532	(-/A)	0.0695	53916	0.7851	0.0916	NA
rs1445514282	chr1:114487339	114487339	(-/A)	0.0907	-192277	0.9	0.0902	NA
rs187693100	chr1:114762822	114762822	(T/C)	0.001	83206	1	0.09	NA
rs190007908	chr1:114593610	114593610	(C/T)	0.001	-86006	1	0.09	NA
rs192771639	chr1:114571452	114571452	(C/A)	0.001	-108164	1	0.09	NA
rs190434410	chr1:114570321	114570321	(C/T)	0.001	-109295	1	0.09	NA
rs191981081	chr1:114564120	114564120	(A/T)	0.001	-115496	1	0.09	NA
rs11807363	chr1:114548466	114548466	(T/C)	0.1116	-131150	1	0.0884	NA
rs371808038	chr1:114961976	114961976	(-/T)	0.0976	282360	0.9194	0.0867	NA
rs17601849	chr1:114643302	114643302	(G/A)	0.1146	-36314	1	0.0858	NA
rs17593470	chr1:114469567	114469567	(A/C)	0.0956	-210049	0.8995	0.0849	NA
.	chr1:115133433	115133433	(G/-)	0.0849	453817	0.8411	0.0847	NA
rs1348362395	chr1:114485304	114485304	(-/A)	0.0962	-194312	0.8994	0.0843	NA
rs12740035	chr1:115012691	115012691	(T/C)	0.1142	333075	0.9795	0.0826	NA
rs60412823	chr1:115021245	115021245	(G/A)	0.1142	341629	0.9795	0.0826	NA
rs918532862	chr1:115055328	115055328	(-/T)	0.1072	375712	0.9389	0.0815	NA
rs4561038	chr1:114785288	114785288	(T/C)	0.1206	105672	0.9793	0.0777	NA
rs182112788	chr1:114716908	114716908	(C/G)	0.0008	37292	1	0.072	NA
rs192422560	chr1:114589661	114589661	(A/G)	0.0008	-89955	1	0.072	NA
rs191818944	chr1:114504585	114504585	(G/T)	0.0008	-175031	1	0.072	NA
rs184254284	chr1:114485486	114485486	(C/T)	0.0008	-194130	1	0.072	NA
rs75440208	chr1:114568755	114568755	(T/-)	0.0441	-110861	0.5435	0.071	NA
rs989616117	chr1:114529089	114529089	(-/A)	0.0958	-150527	0.819	0.0703	NA
rs372847914	chr1:114461221	114461221	(T/A)	0.1138	-218395	0.8974	0.0696	NA
rs139732423	chr1:114530974	114530974	(-/T)	0.1362	-148642	0.979	0.0675	NA
rs367805199	chr1:114474578	114474578	(-/AA)	0.119	-205038	0.8968	0.0661	NA
rs918521352	chr1:114583807	114583807	(A/-)	0.1396	-95809	0.9789	0.0656	NA
rs114992467	chr1:114265141	114265141	(G/C)	0.0044	-414475	0.4025	0.0644	NA
rs77073818	chr1:114753837	114753837	(A/G)	0.1426	74221	0.9788	0.064	NA
rs774168300	chr1:114652661	114652661	(TTT/-)	0.1402	-26955	0.9577	0.0625	NA
rs66656572	chr1:115042480	115042480	(G/A)	0.1434	362864	0.9576	0.0608	NA
rs61537964	chr1:115043138	115043138	(C/G)	0.1434	363522	0.9576	0.0608	NA
rs6700657	chr1:114731967	114731967	(G/A)	0.1496	52351	0.9786	0.0605	NA
rs72687886	chr1:114743450	114743450	(G/A)	0.1506	63834	0.9786	0.06	NA
rs7555948	chr1:114745080	114745080	(C/T)	0.1506	65464	0.9786	0.06	NA
rs57347515	chr1:114735076	114735076	(C/T)	0.1508	55460	0.9786	0.0599	NA
rs67548007	chr1:114744207	114744207	(G/A)	0.1508	64591	0.9786	0.0599	NA
rs14804	chr1:114707222	114707222	(G/A)	0.151	27606	0.9786	0.0598	NA
rs72687876	chr1:114719503	114719503	(G/A)	0.151	39887	0.9786	0.0598	NA
rs60523844	chr1:114721368	114721368	(G/A)	0.151	41752	0.9786	0.0598	NA
rs1176204827	chr1:115033005	115033005	(-/T)	0.151	353389	0.9786	0.0598	NA
.	chr1:114705128	114705128	(A/-)	0.1512	25512	0.9786	0.0597	NA
rs6676639	chr1:114739429	114739429	(G/C)	0.1512	59813	0.9786	0.0597	NA
rs386610094	chr1:114728274	114728274	(C/T)	0.1514	48658	0.9786	0.0596	NA
rs17603811	chr1:114755844	114755844	(T/G)	0.1516	76228	0.9786	0.0595	NA
rs138648970	chr1:114252835	114252835	(T/C)	0.0048	-426781	0.3681	0.0587	NA
rs1212448129	chr1:114554387	114554387	(-/A)	0.1552	-125229	0.9785	0.0579	NA
rs55828550	chr1:114762844	114762844	(G/A)	0.1506	83228	0.9572	0.0574	NA
rs190267234	chr1:114655948	114655948	(G/A)	0.001	-23668	0.7978	0.0573	NA
rs577070014	chr1:114875435	114875435	(A/G)	0.001	195819	0.7978	0.0573	NA
rs184827605	chr1:114887615	114887615	(T/C)	0.001	207999	0.7978	0.0573	NA
rs181947266	chr1:114900758	114900758	(T/G)	0.001	221142	0.7978	0.0573	NA
rs187569851	chr1:115106626	115106626	(C/T)	0.001	427010	0.7978	0.0573	NA
rs11810164	chr1:114761052	114761052	(T/C)	0.151	81436	0.9572	0.0572	NA
rs12139681	chr1:114759773	114759773	(A/G)	0.1514	80157	0.9572	0.057	NA
rs1661802142	chr1:114759475	114759475	(-/T)	0.1518	79859	0.9571	0.0569	NA
rs17603921	chr1:114760258	114760258	(T/C)	0.1518	80642	0.9571	0.0569	NA
rs72996461	chr1:114794004	114794004	(C/G)	0.1518	114388	0.9571	0.0569	NA
rs368673985	chr1:114872006	114872006	(-/T)	0.154	192390	0.957	0.0559	NA
rs115314884	chr1:114376402	114376402	(C/T)	0.0016	-303214	0.6208	0.0555	NA
rs187874105	chr1:114528727	114528727	(A/G)	0.0006	-150889	1	0.054	NA
rs558416251	chr1:115007465	115007465	(G/C)	0.0006	327849	1	0.054	NA
rs191773819	chr1:114283627	114283627	(G/A)	0.0006	-395989	1	0.054	NA
rs369279018	chr1:114224021	114224021	(G/A)	0.0006	-455595	1	0.054	NA
rs149296208	chr1:114245106	114245106	(G/A)	0.0052	-434510	0.3389	0.054	NA
rs75669980	chr1:114661106	114661106	(A/-)	0.1769	-18510	1	0.0517	NA
rs60038440	chr1:115134562	115134562	(T/C)	0.1254	454946	0.8129	0.0512	NA
rs377115233	chr1:114452079	114452079	(-/AGAAT)	0.1488	-227537	0.8932	0.0507	NA
rs1572071432	chr1:114452727	114452727	(AAAA/-)	0.1552	-226889	0.9139	0.0505	NA
rs1436638031	chr1:115147539	115147539	(ATATATATATATATAC/-)	0.0795	467923	0.605	0.0471	NA
rs10858051	chr1:114740490	114740490	(A/G)	0.1857	60874	0.9777	0.0465	NA
rs3905243	chr1:114813353	114813353	(T/C)	0.1723	133737	0.9341	0.0465	NA
rs1400012744	chr1:114692753	114692753	(TT/-)	0.1881	13137	0.9776	0.0458	NA
rs2207702	chr1:114766857	114766857	(T/G)	0.1881	87241	0.9776	0.0458	NA
rs17544572	chr1:114758064	114758064	(C/T)	0.1819	78448	0.9556	0.0456	NA
rs200202739	chr1:114637105	114637105	(-/A)	0.1963	-42511	1	0.0455	NA
rs2038346	chr1:114710234	114710234	(ATATATATT/-)	0.1907	30618	0.9775	0.045	NA
rs61473018	chr1:114746674	114746674	(G/A)	0.1915	67058	0.9775	0.0448	NA
.	chr1:114749295	114749295	(ATTC/-)	0.1915	69679	0.9775	0.0448	NA
rs1146161	chr1:115116155	115116155	(A/C)	0.1506	436539	0.8288	0.043	NA
rs7530257	chr1:114738825	114738825	(G/C)	0.1983	59209	0.9773	0.0429	NA
rs10858052	chr1:114740576	114740576	(A/G)	0.1989	60960	0.9773	0.0427	NA
rs1207943786	chr1:114765995	114765995	(A/-)	0.1989	86379	0.9773	0.0427	NA
rs11367427	chr1:114461216	114461216	(T/-)	0.1779	-218400	0.9115	0.0426	NA
rs113722019	chr1:114763678	114763678	(G/A)	0.1957	84062	0.9548	0.0416	NA
rs11804067	chr1:114364091	114364091	(A/G)	0.0545	-315525	0.4616	0.041	NA
rs6657836	chr1:114790690	114790690	(T/C)	0.1987	111074	0.9546	0.0408	NA
.	chr1:114909495	114909495	(-/AC)	0.1637	229879	0.8478	0.0408	NA
rs181219172	chr1:114188706	114188706	(C/T)	0.0008	-490910	0.7472	0.0402	NA
rs138440936	chr1:114182405	114182405	(C/G)	0.0008	-497211	0.7472	0.0402	NA
rs178445	chr1:114627245	114627245	(G/A)	0.2173	-52371	1	0.04	NA
rs7534846	chr1:115103210	115103210	(A/G)	0.1877	423594	0.9105	0.0398	NA
rs57706681	chr1:114546472	114546472	(T/G)	0.2183	-133144	1	0.0398	NA
rs10776786	chr1:114651057	114651057	(C/T)	0.2196	-28559	1	0.0395	NA
rs994855188	chr1:114770407	114770407	(-/A)	0.2202	90791	0.9767	0.0375	NA
rs1242393291	chr1:114627582	114627582	(AAAAAAAAA/-)	0.2304	-52034	1	0.0371	NA
rs58374180	chr1:115100657	115100657	(A/T)	0.1839	421041	0.8663	0.037	NA
rs1374136434	chr1:114711617	114711617	(AC/-)	0.2246	32001	0.9766	0.0366	NA
rs1570783317	chr1:114624624	114624624	(T/-)	0.2344	-54992	1	0.0363	NA
.	chr1:114689818	114689818	(-/AAAAG)	0.0004	10202	1	0.036	NA
rs181431346	chr1:114720019	114720019	(T/C)	0.0004	40403	1	0.036	NA
rs550382748	chr1:114764168	114764168	(G/A)	0.0004	84552	1	0.036	NA
rs530531368	chr1:114779598	114779598	(T/C)	0.0004	99982	1	0.036	NA
rs189903739	chr1:114567157	114567157	(G/A)	0.0004	-112459	1	0.036	NA
rs192552187	chr1:114554731	114554731	(G/C)	0.0004	-124885	1	0.036	NA
rs547843521	chr1:114817398	114817398	(C/T)	0.0004	137782	1	0.036	NA
rs191609669	chr1:114537316	114537316	(C/T)	0.0004	-142300	1	0.036	NA
rs141776362	chr1:114514181	114514181	(T/C)	0.0004	-165435	1	0.036	NA
rs576245205	chr1:114513076	114513076	(C/T)	0.0004	-166540	1	0.036	NA
rs535428484	chr1:114876908	114876908	(A/C)	0.0004	197292	1	0.036	NA
rs554201631	chr1:114899913	114899913	(A/T)	0.0004	220297	1	0.036	NA
rs192027414	chr1:114936037	114936037	(C/T)	0.0004	256421	1	0.036	NA
rs577761896	chr1:114396157	114396157	(A/G)	0.0004	-283459	1	0.036	NA
rs183971386	chr1:114975033	114975033	(T/A)	0.0004	295417	1	0.036	NA
rs557615401	chr1:115013637	115013637	(A/G)	0.0004	334021	1	0.036	NA
rs562338331	chr1:115019812	115019812	(C/T)	0.0004	340196	1	0.036	NA
rs558182125	chr1:115020058	115020058	(C/G)	0.0004	340442	1	0.036	NA
rs183012385	chr1:115053621	115053621	(A/T)	0.0004	374005	1	0.036	NA
rs561831221	chr1:115080324	115080324	(C/T)	0.0004	400708	1	0.036	NA
rs535431544	chr1:115094410	115094410	(G/C)	0.0004	414794	1	0.036	NA
rs930067355	chr1:115114947	115114947	(A/-)	0.0004	435331	1	0.036	NA
rs539957875	chr1:115116260	115116260	(T/C)	0.0004	436644	1	0.036	NA
rs181564178	chr1:114237753	114237753	(C/T)	0.0004	-441863	1	0.036	NA
rs143115138	chr1:115140890	115140890	(T/A)	0.0004	461274	1	0.036	NA
rs530160228	chr1:115166264	115166264	(G/A)	0.0004	486648	1	0.036	NA
rs556423846	chr1:114954547	114954547	(-/TTTATTTATTTA)	0.0112	274931	0.191	0.0358	NA
rs1457249504	chr1:114985912	114985912	(-/A)	0.2139	306296	0.9306	0.0354	NA
rs372486711	chr1:114480476	114480476	(AA/-)	0.1981	-199140	0.8866	0.0353	NA
rs1324846814	chr1:114729514	114729514	(A/-)	0.2328	49898	0.9763	0.0349	NA
rs58232861	chr1:114813064	114813064	(C/G)	0.2177	133448	0.9303	0.0345	NA
rs11808287	chr1:114362444	114362444	(C/T)	0.0597	-317172	0.4392	0.0337	NA
rs531574155	chr1:114753060	114753060	(-/AA)	0.2444	73444	0.9759	0.0327	NA
rs7537232	chr1:114741435	114741435	(G/T)	0.2446	61819	0.9759	0.0327	NA
rs61419898	chr1:114744762	114744762	(-/A)	0.2448	65146	0.9759	0.0326	NA
rs147123542	chr1:114695395	114695395	(A/-)	0.2464	15779	0.9759	0.0323	NA
rs150525310	chr1:114212435	114212435	(C/T)	0.0068	-467181	0.2268	0.0317	NA
rs201742737	chr1:114461219	114461219	(T/A)	0.2258	-218397	0.9061	0.0312	NA
rs12081416	chr1:114763521	114763521	(T/C)	0.2458	83905	0.9518	0.0309	NA
rs11102811	chr1:114529420	114529420	(A/C)	0.2584	-150196	0.9755	0.0303	NA
rs930792859	chr1:114442687	114442687	(A/-)	0.2434	-236929	0.9039	0.0282	NA
rs79193893	chr1:114426523	114426523	(A/T)	0.2508	-253093	0.9029	0.027	NA
rs11102802	chr1:114499793	114499793	(C/T)	0.251	-179823	0.9029	0.027	NA
rs56936820	chr1:114766891	114766891	(T/G)	0.2815	87275	0.9747	0.0269	NA
rs59168414	chr1:115074579	115074579	(T/G)	0.2748	394963	0.9499	0.0264	NA
rs4839023	chr1:115076255	115076255	(G/C)	0.276	396639	0.9498	0.0263	NA
rs752018485	chr1:114463608	114463608	(A/-)	0.2564	-216008	0.9022	0.0262	NA
rs35212068	chr1:114424969	114424969	(A/T)	0.257	-254647	0.9021	0.0261	NA
rs60887262	chr1:115076801	115076801	(C/T)	0.2714	397185	0.9251	0.0255	NA
rs6672519	chr1:114408598	114408598	(C/T)	0.2624	-271018	0.9014	0.0254	NA
rs4839411	chr1:115076192	115076192	(C/T)	0.2728	396576	0.925	0.0253	NA
.	chr1:114710288	114710288	(ATAA/-)	0.2959	30672	0.9742	0.0251	NA
rs4839381	chr1:114541220	114541220	(G/A)	0.3075	-138396	1	0.025	NA
rs1436336429	chr1:114454673	114454673	(-/A)	0.2472	-224943	0.8551	0.0247	NA
rs1240332662	chr1:114415946	114415946	(-/A)	0.26	-263670	0.8772	0.0243	NA
rs140773027	chr1:114201644	114201644	(C/A)	0.0068	-477972	0.1971	0.0239	NA
rs1327436050	chr1:114696023	114696023	(AA/-)	0.0006	16407	0.663	0.0237	NA
rs544905010	chr1:114622121	114622121	(T/C)	0.0006	-57495	0.663	0.0237	NA
rs181638179	chr1:115002167	115002167	(T/C)	0.0006	322551	0.663	0.0237	NA
rs1162312090	chr1:114463767	114463767	(-/T)	0.275	-215849	0.8997	0.0237	NA
rs1232634533	chr1:114809284	114809284	(-/A)	0.2564	129668	0.8533	0.0234	NA
rs951307	chr1:114814394	114814394	(G/A)	0.3071	134778	0.9475	0.0225	NA
rs77491130	chr1:114410778	114410778	(A/-)	0.2933	-268838	0.8971	0.0215	NA
rs7544790	chr1:114481360	114481360	(A/G)	0.2935	-198256	0.8971	0.0215	NA
rs6537828	chr1:114445096	114445096	(C/G)	0.2935	-234520	0.8971	0.0215	NA
rs6668327	chr1:114447634	114447634	(C/T)	0.2943	-231982	0.8969	0.0214	NA
rs59780010	chr1:114410798	114410798	(T/C)	0.2945	-268818	0.8969	0.0214	NA
rs7537971	chr1:114671205	114671205	(G/A)	0.3421	-8411	1	0.0214	NA
rs7535520	chr1:114504927	114504927	(G/A)	0.2949	-174689	0.8969	0.0214	NA
rs11102804	chr1:114499889	114499889	(A/G)	0.2951	-179727	0.8968	0.0213	NA
rs9429538	chr1:114380927	114380927	(C/T)	0.2951	-298689	0.8968	0.0213	NA
rs7511633	chr1:114456655	114456655	(G/A)	0.2953	-222961	0.8968	0.0213	NA
rs11102803	chr1:114499860	114499860	(C/T)	0.2955	-179756	0.8968	0.0213	NA
rs35172413	chr1:114493634	114493634	(T/C)	0.2955	-185982	0.8968	0.0213	NA
rs17013349	chr1:114492087	114492087	(C/G)	0.2955	-187529	0.8968	0.0213	NA
rs6703485	chr1:114491647	114491647	(G/A)	0.2955	-187969	0.8968	0.0213	NA
rs4525035	chr1:114490890	114490890	(C/T)	0.2955	-188726	0.8968	0.0213	NA
rs6696993	chr1:114487839	114487839	(A/G)	0.2955	-191777	0.8968	0.0213	NA
rs6671365	chr1:114484409	114484409	(C/T)	0.2955	-195207	0.8968	0.0213	NA
rs6673841	chr1:114475689	114475689	(-/AAT)	0.2955	-203927	0.8968	0.0213	NA
rs11102794	chr1:114453490	114453490	(A/G)	0.2955	-226126	0.8968	0.0213	NA
rs6675600	chr1:114450138	114450138	(C/T)	0.2955	-229478	0.8968	0.0213	NA
rs11102792	chr1:114441249	114441249	(C/T)	0.2955	-238367	0.8968	0.0213	NA
rs33993445	chr1:114439008	114439008	(A/G)	0.2955	-240608	0.8968	0.0213	NA
rs12083584	chr1:114430807	114430807	(T/C)	0.2955	-248809	0.8968	0.0213	NA
rs6692002	chr1:114430211	114430211	(C/T)	0.2955	-249405	0.8968	0.0213	NA
rs7541954	chr1:114429264	114429264	(C/T)	0.2955	-250352	0.8968	0.0213	NA
rs7523112	chr1:114423478	114423478	(C/T)	0.2955	-256138	0.8968	0.0213	NA
rs6537827	chr1:114423190	114423190	(T/C)	0.2955	-256426	0.8968	0.0213	NA
rs17032756	chr1:114468862	114468862	(T/C)	0.2957	-210754	0.8967	0.0213	NA
rs11588220	chr1:114446008	114446008	(T/C)	0.2957	-233608	0.8967	0.0213	NA
rs7519209	chr1:114443214	114443214	(A/G)	0.2957	-236402	0.8967	0.0213	NA
rs11102790	chr1:114435771	114435771	(A/G)	0.2957	-243845	0.8967	0.0213	NA
rs35179735	chr1:114435237	114435237	(C/G)	0.2957	-244379	0.8967	0.0213	NA
rs6667058	chr1:114430251	114430251	(G/T)	0.2957	-249365	0.8967	0.0213	NA
rs35167198	chr1:114416157	114416157	(T/C)	0.2957	-263459	0.8967	0.0213	NA
rs59475973	chr1:114414632	114414632	(C/T)	0.2957	-264984	0.8967	0.0213	NA
rs59800082	chr1:114510044	114510044	(T/A)	0.2959	-169572	0.8967	0.0212	NA
rs1650581113	chr1:114470638	114470638	(AAC/-)	0.2959	-208978	0.8967	0.0212	NA
rs6658383	chr1:114496521	114496521	(A/G)	0.2961	-183095	0.8967	0.0212	NA
rs6661053	chr1:114496497	114496497	(T/C)	0.2961	-183119	0.8967	0.0212	NA
rs9659507	chr1:114358586	114358586	(T/G)	0.1793	-321030	0.6455	0.0212	NA
rs67412280	chr1:114465837	114465837	(G/C)	0.2971	-213779	0.8965	0.0211	NA
rs7547048	chr1:114511320	114511320	(T/G)	0.2975	-168296	0.8965	0.0211	NA
rs61406308	chr1:114386121	114386121	(C/T)	0.2977	-293495	0.8964	0.021	NA
rs61674635	chr1:115063515	115063515	(C/T)	0.3331	383899	0.9727	0.021	NA
rs7528577	chr1:114484816	114484816	(C/G)	0.2979	-194800	0.8964	0.021	NA
rs6537832	chr1:114473793	114473793	(G/A)	0.2979	-205823	0.8964	0.021	NA
rs386604270	chr1:114442045	114442045	(G/A)	0.2979	-237571	0.8964	0.021	NA
rs6700742	chr1:114387856	114387856	(T/C)	0.2979	-291760	0.8964	0.021	NA
rs9429541	chr1:114384579	114384579	(G/A)	0.2979	-295037	0.8964	0.021	NA
rs58098928	chr1:114383729	114383729	(T/C)	0.2979	-295887	0.8964	0.021	NA
rs58748766	chr1:114480563	114480563	(A/C)	0.2981	-199053	0.8964	0.021	NA
rs58281656	chr1:114426978	114426978	(G/T)	0.2981	-252638	0.8964	0.021	NA
.	chr1:114386688	114386688	(-/GTTA)	0.2981	-292928	0.8964	0.021	NA
rs9429539	chr1:114381014	114381014	(C/T)	0.2995	-298602	0.8962	0.0209	NA
rs201403789	chr1:115064058	115064058	(-/A)	0.3351	384442	0.9727	0.0208	NA
rs138218024	chr1:115152182	115152182	(G/T)	0.228	472566	0.7409	0.0206	NA
rs58739982	chr1:114527285	114527285	(T/A)	0.3379	-152331	0.9725	0.0206	NA
rs35225630	chr1:114525736	114525736	(C/T)	0.3379	-153880	0.9725	0.0206	NA
rs6537854	chr1:115064137	115064137	(G/C)	0.3379	384521	0.9725	0.0206	NA
rs17528208	chr1:114518963	114518963	(A/G)	0.3293	-160653	0.9458	0.0202	NA
rs1321106	chr1:115066582	115066582	(C/T)	0.3429	386966	0.9723	0.0201	NA
rs35461065	chr1:114518205	114518205	(T/C)	0.3337	-161411	0.9454	0.0198	NA
rs12739241	chr1:114519021	114519021	(A/G)	0.3355	-160595	0.9453	0.0197	NA
rs59656166	chr1:115087611	115087611	(G/A)	0.3157	407995	0.8937	0.0192	NA
rs952802803	chr1:115142930	115142930	(T/-)	0.2404	463314	0.7367	0.019	NA
rs199912637	chr1:114356331	114356331	(-/AA)	0.1839	-323285	0.6213	0.019	NA
rs497183	chr1:114366588	114366588	(C/A)	0.1963	-313028	0.638	0.0185	NA
rs4839024	chr1:115095151	115095151	(C/A)	0.3235	415535	0.8925	0.0185	NA
rs9284689	chr1:114358609	114358609	(G/T)	0.1971	-321007	0.6377	0.0184	NA
rs57917429	chr1:114360529	114360529	(T/A)	0.1987	-319087	0.637	0.0182	NA
rs573797597	chr1:114712736	114712736	(A/T)	0.0002	33120	1	0.018	NA
rs533085014	chr1:114773311	114773311	(A/C)	0.0002	93695	1	0.018	NA
.	chr1:114785280	114785280	(G/C)	0.0002	105664	1	0.018	NA
rs200829464	chr1:114570268	114570268	(-/CACACACACACACACA)	0.0002	-109348	1	0.018	NA
rs998878677	chr1:114547775	114547775	(A/G)	0.0002	-131841	1	0.018	NA
rs998410873	chr1:114811718	114811718	(T/C)	0.0002	132102	1	0.018	NA
rs537179983	chr1:114504959	114504959	(G/A)	0.0002	-174657	1	0.018	NA
rs527831355	chr1:114487624	114487624	(G/A)	0.0002	-191992	1	0.018	NA
rs779034074	chr1:114484913	114484913	(G/A)	0.0002	-194703	1	0.018	NA
rs12757465	chr1:114479862	114479862	(A/T)	0.0002	-199754	1	0.018	NA
rs533020757	chr1:114478685	114478685	(T/C)	0.0002	-200931	1	0.018	NA
rs189592905	chr1:114451044	114451044	(G/A)	0.0002	-228572	1	0.018	NA
rs1647972095	chr1:114431884	114431884	(T/C)	0.0002	-247732	1	0.018	NA
rs540900151	chr1:114929085	114929085	(C/T)	0.0002	249469	1	0.018	NA
rs527867533	chr1:114965585	114965585	(C/T)	0.0002	285969	1	0.018	NA
rs567320656	chr1:114995147	114995147	(G/A)	0.0002	315531	1	0.018	NA
rs377274468	chr1:114359207	114359207	(G/T)	0.0002	-320409	1	0.018	NA
rs543378257	chr1:114357571	114357571	(C/T)	0.0002	-322045	1	0.018	NA
rs1650001968	chr1:114326278	114326278	(A/T)	0.0002	-353338	1	0.018	NA
rs1650001934	chr1:114326276	114326276	(C/T)	0.0002	-353340	1	0.018	NA
rs181610064	chr1:114287270	114287270	(C/T)	0.0002	-392346	1	0.018	NA
.	chr1:114268540	114268540	(AAC/-)	0.0002	-411076	1	0.018	NA
rs184770006	chr1:115118256	115118256	(T/G)	0.0002	438640	1	0.018	NA
rs572576160	chr1:115138775	115138775	(C/G)	0.0002	459159	1	0.018	NA
rs58413977	chr1:114512762	114512762	(A/G)	0.3319	-166854	0.8911	0.0178	NA
rs1557826047	chr1:114353429	114353429	(-/G)	0.2025	-326187	0.6352	0.0176	NA
rs183496541	chr1:114632081	114632081	(T/C)	0.0008	-47535	0.4944	0.0176	NA
rs184032850	chr1:114737729	114737729	(T/C)	0.0008	58113	0.4944	0.0176	NA
rs2105382	chr1:115094755	115094755	(C/G)	0.3351	415139	0.8906	0.0175	NA
rs140319946	chr1:115094913	115094913	(A/-)	0.3355	415297	0.8906	0.0174	NA
rs3965337	chr1:115096757	115096757	(G/C)	0.3355	417141	0.8906	0.0174	NA
rs200754038	chr1:115094928	115094928	(-/TT)	0.3373	415312	0.8903	0.0173	NA
rs1286353	chr1:115112245	115112245	(G/A)	0.3407	432629	0.8897	0.017	NA
rs869173668	chr1:114693117	114693117	(-/AAAT)	0.0214	13501	0.1825	0.0169	NA
rs59443859	chr1:115143063	115143063	(C/T)	0.2594	463447	0.73	0.0169	NA
rs57951939	chr1:115143181	115143181	(G/A)	0.2594	463565	0.73	0.0169	NA
rs116596568	chr1:114260360	114260360	(T/A)	0.0032	-419256	0.2417	0.0169	NA
rs140276217	chr1:114230554	114230554	(C/G)	0.0032	-449062	0.2417	0.0169	NA
rs57042068	chr1:115112782	115112782	(C/A)	0.3309	433166	0.8641	0.0168	NA
rs6690560	chr1:114434781	114434781	(C/G)	0.2949	-244835	0.7937	0.0167	NA
rs4611010	chr1:115063638	115063638	(A/C)	0.3992	384022	1	0.0167	NA
rs9429532	chr1:114361720	114361720	(G/A)	0.2109	-317896	0.6314	0.0166	NA
rs360616	chr1:114859191	114859191	(G/T)	0.3614	179575	0.9146	0.0164	NA
rs360618	chr1:114861985	114861985	(G/C)	0.3616	182369	0.9146	0.0164	NA
rs360599	chr1:114845377	114845377	(G/T)	0.3626	165761	0.9144	0.0163	NA
rs6674801	chr1:114537896	114537896	(G/A)	0.4069	-141720	1	0.0162	NA
rs58291819	chr1:114787449	114787449	(G/A)	0.4105	107833	1	0.0159	NA
rs360631	chr1:114872862	114872862	(C/A)	0.3684	193246	0.9136	0.0159	NA
rs58149242	chr1:114871260	114871260	(C/T)	0.3686	191644	0.9136	0.0159	NA
rs200197762	chr1:114576245	114576245	(C/A)	0.1308	-103371	0.4561	0.0154	NA
rs1197969415	chr1:115142644	115142644	(-/T)	0.2754	463028	0.724	0.0153	NA
rs11587596	chr1:114699236	114699236	(A/G)	0.4229	19620	1	0.0152	NA
rs144325039	chr1:114811744	114811744	(GTGTGTGTGTGT/-)	0.4243	132128	1	0.0151	NA
rs11585780	chr1:114694444	114694444	(T/A)	0.4249	14828	1	0.015	NA
rs1484729908	chr1:114808980	114808980	(-/A)	0.4113	129364	0.9691	0.0149	NA
rs1320684679	chr1:114862352	114862352	(T/-)	0.3992	182736	0.9395	0.0148	NA
rs1374453340	chr1:115070374	115070374	(-/T)	0.3998	390758	0.9394	0.0147	NA
rs3768345	chr1:114862499	114862499	(A/G)	0.4	182883	0.9394	0.0147	NA
rs485302	chr1:114861478	114861478	(G/A)	0.4002	181862	0.9394	0.0147	NA
.	chr1:114855329	114855329	(T/-)	0.4008	175713	0.9393	0.0146	NA
rs3899155	chr1:114849780	114849780	(C/A)	0.402	170164	0.9392	0.0146	NA
rs360613	chr1:114852243	114852243	(C/G)	0.4038	172627	0.939	0.0145	NA
rs1571010670	chr1:115138944	115138944	(-/T)	0.3223	459328	0.7854	0.0144	NA
rs57700997	chr1:115003957	115003957	(C/T)	0.392	324341	0.9103	0.0143	NA
rs2335956	chr1:114978819	114978819	(C/T)	0.3922	299203	0.9103	0.0143	NA
rs61477137	chr1:115140848	115140848	(A/C)	0.2895	461232	0.7185	0.0141	NA
rs188630433	chr1:114969785	114969785	(A/G)	0.001	290169	0.3933	0.0139	NA
rs61282365	chr1:115179034	115179034	(C/T)	0.2802	499418	0.6969	0.0139	NA
rs3768344	chr1:114862509	114862509	(T/C)	0.4135	182893	0.938	0.0139	NA
rs58891326	chr1:115179281	115179281	(G/A)	0.2804	499665	0.6968	0.0138	NA
rs57691699	chr1:115179282	115179282	(G/A)	0.2804	499666	0.6968	0.0138	NA
rs1263028764	chr1:114775503	114775503	(T/-)	0.399	95887	0.9092	0.0138	NA
rs58787415	chr1:114803837	114803837	(A/T)	0.4305	124221	0.9681	0.0138	NA
rs591051	chr1:114948297	114948297	(T/C)	0.4161	268681	0.9377	0.0137	NA
rs360575	chr1:114915587	114915587	(C/A)	0.4175	235971	0.9376	0.0136	NA
rs57628628	chr1:114697195	114697195	(A/G)	0.4495	17579	1	0.0136	NA
rs360587	chr1:114924932	114924932	(A/G)	0.4181	245316	0.9375	0.0136	NA
rs56870060	chr1:114902857	114902857	(C/T)	0.4347	223241	0.9678	0.0135	NA
rs61450302	chr1:114912659	114912659	(G/A)	0.4347	233043	0.9678	0.0135	NA
rs1290438	chr1:114904147	114904147	(T/C)	0.4351	224531	0.9678	0.0135	NA
rs1286607	chr1:114905246	114905246	(T/C)	0.4351	225630	0.9678	0.0135	NA
rs200083754	chr1:114895041	114895041	(-/A)	0.4355	215425	0.9678	0.0135	NA
rs8179277	chr1:114576247	114576247	(C/A)	0.3776	-103369	0.8539	0.0133	NA
.	chr1:114801505	114801505	(G/-)	0.4397	121889	0.9676	0.0132	NA
rs6703230	chr1:115179348	115179348	(T/A)	0.265	499732	0.6537	0.0132	NA
rs11102837	chr1:114804034	114804034	(T/C)	0.4413	124418	0.9675	0.0132	NA
rs56914030	chr1:114647409	114647409	(G/A)	0.4579	-32207	1	0.0131	NA
rs7533963	chr1:114645176	114645176	(G/C)	0.4579	-34440	1	0.0131	NA
rs904202471	chr1:114612351	114612351	(-/T)	0.4611	-67265	1	0.013	NA
rs666960	chr1:114599822	114599822	(T/G)	0.4629	-79794	1	0.0129	NA
rs516985	chr1:114952390	114952390	(G/A)	0.4319	272774	0.936	0.0128	NA
rs1146150	chr1:114866855	114866855	(A/C)	0.4321	187239	0.936	0.0128	NA
rs518270	chr1:114900257	114900257	(C/G)	0.4483	220641	0.967	0.0128	NA
rs749137290	chr1:114637369	114637369	(AAAAAA/-)	0.4653	-42247	1	0.0128	NA
rs360642	chr1:114882808	114882808	(C/G)	0.4487	203192	0.967	0.0128	NA
rs360645	chr1:114884597	114884597	(T/C)	0.4487	204981	0.967	0.0128	NA
rs372838017	chr1:115116454	115116454	(-/AAAAA)	0.345	436838	0.7779	0.0128	NA
rs74326239	chr1:114958929	114958929	(-/A)	0.389	279313	0.8512	0.0126	NA
rs222498	chr1:114603065	114603065	(T/C)	0.4694	-76551	1	0.0125	NA
rs61811024	chr1:114631579	114631579	(C/T)	0.4696	-48037	1	0.0125	NA
rs57017448	chr1:114568062	114568062	(A/C)	0.47	-111554	1	0.0125	NA
rs7536416	chr1:114578063	114578063	(T/C)	0.4702	-101553	1	0.0125	NA
rs867801321	chr1:114583835	114583835	(-/AC)	0.4708	-95781	1	0.0125	NA
rs360672	chr1:114941215	114941215	(C/T)	0.4395	261599	0.9351	0.0124	NA
rs60591184	chr1:114991530	114991530	(A/G)	0.4395	311914	0.9351	0.0124	NA
rs76393173	chr1:115001138	115001138	(T/C)	0.4395	321522	0.9351	0.0124	NA
rs1669924089	chr1:114935336	114935336	(A/-)	0.4403	255720	0.935	0.0123	NA
rs1066493	chr1:114935249	114935249	(A/G)	0.4407	255633	0.935	0.0123	NA
rs398103201	chr1:114950843	114950843	(GTCTCAC/-)	0.4413	271227	0.9349	0.0123	NA
rs58502261	chr1:115002384	115002384	(T/G)	0.4413	322768	0.9349	0.0123	NA
rs200796017	chr1:114639583	114639583	(A/-)	0.4748	-40033	1	0.0123	NA
rs59572263	chr1:114951281	114951281	(T/A)	0.4417	271665	0.9349	0.0123	NA
rs57942278	chr1:114954120	114954120	(C/G)	0.4417	274504	0.9349	0.0123	NA
rs61655089	chr1:114963826	114963826	(G/A)	0.4417	284210	0.9349	0.0123	NA
rs17560313	chr1:114978981	114978981	(A/G)	0.4417	299365	0.9349	0.0123	NA
rs3768341	chr1:114979745	114979745	(A/G)	0.4417	300129	0.9349	0.0123	NA
rs113581910	chr1:115006294	115006294	(G/C)	0.4417	326678	0.9349	0.0123	NA
rs58287553	chr1:114957174	114957174	(G/C)	0.4419	277558	0.9348	0.0123	NA
rs12134595	chr1:114965368	114965368	(T/G)	0.4419	285752	0.9348	0.0123	NA
rs360583	chr1:114920122	114920122	(C/T)	0.4421	240506	0.9348	0.0122	NA
rs360584	chr1:114920560	114920560	(G/A)	0.4421	240944	0.9348	0.0122	NA
rs2088492	chr1:115008577	115008577	(A/C)	0.4421	328961	0.9348	0.0122	NA
rs1286612	chr1:114935882	114935882	(A/T)	0.4423	256266	0.9348	0.0122	NA
rs620408	chr1:114912552	114912552	(T/C)	0.4589	232936	0.9664	0.0122	NA
rs200531293	chr1:114927205	114927205	(-/AAGTC)	0.4425	247589	0.9348	0.0122	NA
rs9724731	chr1:114938830	114938830	(G/C)	0.4425	259214	0.9348	0.0122	NA
rs75801643	chr1:114919713	114919713	(A/G)	0.4427	240097	0.9348	0.0122	NA
rs622483	chr1:114939765	114939765	(G/A)	0.4429	260149	0.9347	0.0122	NA
rs672771	chr1:114929644	114929644	(T/G)	0.4433	250028	0.9347	0.0122	NA
rs673528	chr1:114929780	114929780	(G/A)	0.4433	250164	0.9347	0.0122	NA
rs915258543	chr1:114626510	114626510	(-/T)	0.477	-53106	1	0.0122	NA
rs360590	chr1:114928290	114928290	(G/A)	0.4435	248674	0.9347	0.0122	NA
rs1244886042	chr1:115040501	115040501	(A/-)	0.4445	360885	0.9345	0.0121	NA
rs506934	chr1:114945693	114945693	(T/A)	0.4449	266077	0.9345	0.0121	NA
rs1998600	chr1:114945694	114945694	(G/C)	0.4449	266078	0.9345	0.0121	NA
rs373231238	chr1:114945791	114945791	(-/TTA)	0.4449	266175	0.9345	0.0121	NA
rs1406859	chr1:115083450	115083450	(A/G)	0.4291	403834	0.9045	0.0121	NA
rs1402049986	chr1:114908181	114908181	(T/-)	0.4469	228565	0.9343	0.012	NA
rs916419133	chr1:114335124	114335124	(-/ATCT)	0.111	-344492	0.366	0.0119	NA
rs1374233196	chr1:114486546	114486546	(-/A)	0.3882	-193070	0.8217	0.0118	NA
rs1246265223	chr1:114575363	114575363	(T/-)	0.4702	-104253	0.9657	0.0117	NA
rs1884296	chr1:114693095	114693095	(A/C)	0.4878	13479	1	0.0117	NA
rs75803075	chr1:114691365	114691365	(-/T)	0.4888	11749	1	0.0116	NA
rs3768340	chr1:114995312	114995312	(A/G)	0.4549	315696	0.9333	0.0116	NA
rs60315756	chr1:115038110	115038110	(T/C)	0.4551	358494	0.9333	0.0116	NA
rs360679	chr1:114951500	114951500	(G/T)	0.4553	271884	0.9332	0.0116	NA
rs3754369	chr1:114956380	114956380	(A/G)	0.4553	276764	0.9332	0.0116	NA
rs58658580	chr1:114997105	114997105	(A/G)	0.4555	317489	0.9332	0.0116	NA
rs777383	chr1:114938669	114938669	(C/T)	0.4561	259053	0.9331	0.0115	NA
rs59671291	chr1:114809422	114809422	(G/A)	0.4742	129806	0.9654	0.0115	NA
rs2268701	chr1:114690425	114690425	(C/T)	0.4938	10809	1	0.0114	NA
rs16758	chr1:114349537	114349537	(C/T)	0.1406	-330079	0.4076	0.0113	NA
rs1415202736	chr1:114647161	114647161	(-/A)	0.4788	-32455	0.9651	0.0113	NA
rs1662422318	chr1:114781875	114781875	(T/-)	0.4974	102259	1	0.0112	NA
rs11102786	chr1:114349942	114349942	(G/A)	0.1414	-329674	0.4071	0.0112	NA
rs58303453	chr1:114691654	114691654	(G/A)	0.4982	12038	1	0.011	NA
rs58683133	chr1:114685275	114685275	(A/C)	0.4938	5659	1	0.0108	NA
rs774168300	chr1:114652661	114652661	(TT/-)	0.4898	-26955	0.9644	0.0108	NA
rs10776794	chr1:115053631	115053631	(T/C)	0.4569	374015	0.8996	0.0107	NA
rs201751160	chr1:114681526	114681526	(-/GGA)	0.49	1910	1	0.0107	NA
rs74476367	chr1:114268191	114268191	(T/C)	0.0028	-411425	0.2056	0.0107	NA
rs116706272	chr1:114263497	114263497	(T/G)	0.0028	-416119	0.2056	0.0107	NA
rs2268696	chr1:114676462	114676462	(T/A)	0.4878	-3154	1	0.0106	NA
rs1286558	chr1:114814966	114814966	(C/T)	0.4772	135350	0.9304	0.0105	NA
rs1750401	chr1:115119910	115119910	(G/A)	0.4792	440294	0.9302	0.0104	NA
rs2268700	chr1:114686258	114686258	(T/G)	0.4838	6642	1	0.0104	NA
rs11102832	chr1:114701632	114701632	(G/C)	0.4832	22016	1	0.0104	NA
rs1413157269	chr1:114604659	114604659	(-/T)	0.4832	-74957	1	0.0104	NA
rs10858053	chr1:114754753	114754753	(A/G)	0.4832	75137	1	0.0104	NA
rs948152027	chr1:114656401	114656401	(-/T)	0.4808	-23215	1	0.0103	NA
rs2144428	chr1:114726590	114726590	(G/A)	0.4806	46974	1	0.0103	NA
rs10858046	chr1:114531159	114531159	(C/T)	0.4984	-148457	0.9635	0.0102	NA
rs59929058	chr1:114684872	114684872	(G/A)	0.479	5256	1	0.0102	NA
rs57897236	chr1:115121387	115121387	(G/A)	0.485	441771	0.9294	0.0102	NA
rs113852751	chr1:115014393	115014393	(G/A)	0.4954	334777	0.9633	0.0101	NA
rs36173464	chr1:115014512	115014512	(G/C)	0.495	334896	0.9633	0.0101	NA
rs10858059	chr1:115022805	115022805	(G/A)	0.4946	343189	0.9632	0.0101	NA

## Sheet: Fig_4c
Fig. 4c | Phylogeny of AMPD1 haplotypes.
(GIH:0.00216271,CDX:0.00085359,(Denisova:0.00967434,((CLM:0.01187637,(TSI:0.00213348,CEU:0.00174822)1.000000:0.00613254)0.997302:0.00127020,(ESN:0.00872738,((LWK:0.01176894,(FIN:0.00345835,(((BEB:0.00042972,(((KHV:0.00042973,(PUR:0.00086023,CHB:0.00086065)0.000000:0.00000001)0.999767:0.00042992,(JPT:0.00085978,(PEL:0.00129079,(STU:0.00043038,ITU:0.00042962)0.999998:0.00086050)0.000000:0.00000001)…

## Sheet: Fig_5b
Fig. 5b | Risk of varicose veins.
AMPD1 variant	Biobank	beta	se	n_cases	n_ctrls
A860T	FinnGen	0.056	0.014	38467	432223
C34T	FinnGen	0.033	0.012	38467	432223
A860T	UKBB	-0.044	0.039	11281	367913
C34T	UKBB	0.052	0.021	11281	367913

[truncated: 17 more sheets: Fig_5c, Fig_5d-e, Suppl_Fig_2a, Suppl_Fig_2b, Suppl_Fig_4b, Suppl_Fig_4c-d, Suppl_Fig_4e-f, Suppl_Fig_5, Suppl_Fig_6a, Suppl_Fig_6b-c, Suppl_Fig_7a, Suppl_Fig_7b, Suppl_Fig_7c, Suppl_Fig_8a, Suppl_Fig_8b, Suppl_Fig_9, Suppl_Fig_10]
